# Supplementary material for: Depth-dependent parental effects create invisible barriers to coral dispersal
Source: Commun Biol. 2021 Feb 15;4:202. doi: 10.1038/s42003-021-01727-9 (PMC7884412; doi:10.1038/s42003-021-01727-9)
Supplement: Supplementary file 3 — Supplementary Data 1 [file 42003_2021_1727_MOESM3_ESM.xlsx]

## Sheet: Data S1
Supplementary Data for:
Depth-dependent parental effects create invisible barriers to coral dispersal
Communications Biology (2021)
Tom Shlesinger and Yossi Loya

## Sheet: Abundance
site	depth	quadrat	s.pistillata	s.kuehlmanni	r.fulvum
IUI	2	1	2	0	0
IUI	2	2	2	0	0
IUI	2	3	5	0	0
IUI	2	4	7	0	0
IUI	2	5	9	0	0
IUI	2	6	6	0	0
IUI	2	7	4	0	0
IUI	2	8	4	0	0
IUI	2	9	4	0	0
IUI	2	10	4	0	1
IUI	2	11	3	0	0
IUI	2	12	1	0	0
IUI	2	13	1	0	0
IUI	2	14	2	0	0
IUI	2	15	4	0	0
IUI	2	16	1	0	0
IUI	2	17	1	0	0
IUI	2	18	1	0	0
IUI	2	19	1	0	1
IUI	2	20	1	0	1
IUI	2	21	3	0	0
IUI	2	22	1	0	0
IUI	2	23	0	0	0
IUI	2	24	2	0	0
IUI	2	25	1	0	0
IUI	2	26	0	0	0
IUI	2	27	3	0	0
IUI	2	28	0	0	0
IUI	2	29	1	0	0
IUI	2	30	1	0	0
IUI	2	31	1	0	0
IUI	2	32	2	0	0
IUI	2	33	7	0	0
IUI	2	34	0	0	0
IUI	2	35	6	0	0
IUI	2	36	6	0	1
IUI	2	37	10	0	0
IUI	2	38	7	0	0
IUI	2	39	14	0	0
IUI	2	40	10	0	0
IUI	2	41	2	0	0
IUI	2	42	6	0	0
IUI	2	43	3	0	0
IUI	2	44	4	0	0
IUI	2	45	4	0	0
IUI	2	46	2	0	0
IUI	2	47	5	0	0
IUI	2	48	3	0	0
IUI	2	49	4	0	0
IUI	2	50	2	0	0
IUI	5	1	4	0	1
IUI	5	2	1	0	0
IUI	5	3	4	0	0
IUI	5	4	4	0	1
IUI	5	5	1	0	0
IUI	5	6	10	0	0
IUI	5	7	1	0	0
IUI	5	8	6	0	0
IUI	5	9	4	0	0
IUI	5	10	1	0	0
IUI	5	11	1	0	0
IUI	5	12	3	0	0
IUI	5	13	2	0	0
IUI	5	14	3	0	0
IUI	5	15	10	0	0
IUI	5	16	3	0	1
IUI	5	17	2	0	2
IUI	5	18	5	0	0
IUI	5	19	1	0	1
IUI	5	20	3	0	0
IUI	5	21	1	0	0
IUI	5	22	0	0	0
IUI	5	23	3	0	1
IUI	5	24	0	0	0
IUI	5	25	1	0	0
IUI	5	26	1	0	1
IUI	5	27	2	0	0
IUI	5	28	2	0	0
IUI	5	29	0	0	0
IUI	5	30	2	0	1
IUI	5	31	0	0	1
IUI	5	32	1	0	1
IUI	5	33	2	0	2
IUI	5	34	4	0	2
IUI	5	35	2	0	1
IUI	5	36	2	0	0
IUI	5	37	1	0	0
IUI	5	38	2	0	0
IUI	5	39	1	0	0
IUI	5	40	2	0	0
IUI	5	41	3	0	0
IUI	5	42	5	0	0
IUI	5	43	2	0	3
IUI	5	44	1	0	0
IUI	5	45	1	0	1
IUI	5	46	1	0	0
IUI	5	47	0	0	3
IUI	5	48	2	0	0
IUI	5	49	1	0	0
IUI	5	50	1	0	0
IUI	10	1	0	0	1
IUI	10	2	1	0	0
IUI	10	3	1	0	1
IUI	10	4	0	0	1
IUI	10	5	1	0	0
IUI	10	6	0	0	1
IUI	10	7	1	0	2
IUI	10	8	2	0	0
IUI	10	9	1	0	1
IUI	10	10	6	0	0
IUI	10	11	2	0	1
IUI	10	12	0	0	0
IUI	10	13	1	0	1
IUI	10	14	1	0	0
IUI	10	15	1	0	0
IUI	10	16	1	0	0
IUI	10	17	1	0	0
IUI	10	18	5	0	0
IUI	10	19	3	0	0
IUI	10	20	0	0	1
IUI	10	21	2	0	1
IUI	10	22	0	0	0
IUI	10	23	2	0	1
IUI	10	24	1	0	5
IUI	10	25	1	0	0
IUI	10	26	1	0	0
IUI	10	27	3	0	0
IUI	10	28	1	0	0
IUI	10	29	0	0	2
IUI	10	30	1	0	0
IUI	10	31	1	0	1
IUI	10	32	3	0	2
IUI	10	33	1	0	1
IUI	10	34	2	0	0
IUI	10	35	1	0	0
IUI	10	36	0	0	0
IUI	10	37	2	0	2
IUI	10	38	1	0	1
IUI	10	39	3	0	3
IUI	10	40	3	0	1
IUI	10	41	3	0	0
IUI	10	42	6	0	0
IUI	10	43	2	0	3
IUI	10	44	2	0	0
IUI	10	45	1	0	0
IUI	10	46	2	0	1
IUI	10	47	4	0	0
IUI	10	48	3	0	0
IUI	10	49	3	0	1
IUI	10	50	4	0	0
IUI	20	1	0	0	1
IUI	20	2	0	0	0
IUI	20	3	1	0	0
IUI	20	4	0	0	0
IUI	20	5	0	0	0
IUI	20	6	1	0	0
IUI	20	7	1	0	0
IUI	20	8	0	0	1
IUI	20	9	2	0	0
IUI	20	10	1	0	0
IUI	20	11	2	0	0
IUI	20	12	1	0	3
IUI	20	13	0	0	0
IUI	20	14	0	0	0
IUI	20	15	2	0	1
IUI	20	16	2	0	0
IUI	20	17	0	0	0
IUI	20	18	3	0	1
IUI	20	19	2	1	0
IUI	20	20	0	0	0
IUI	20	21	1	0	0
IUI	20	22	1	0	0
IUI	20	23	0	0	0
IUI	20	24	0	0	0
IUI	20	25	1	0	0
IUI	20	26	2	0	0
IUI	20	27	1	0	0
IUI	20	28	2	0	3
IUI	20	29	1	0	0
IUI	20	30	1	0	1
IUI	20	31	1	0	2
IUI	20	32	0	0	0
IUI	20	33	0	0	0
IUI	20	34	0	0	0
IUI	20	35	0	0	0
IUI	20	36	1	0	0
IUI	20	37	1	0	0
IUI	20	38	1	0	0
IUI	20	39	0	0	1
IUI	20	40	1	0	0
IUI	20	41	3	0	1
IUI	20	42	0	0	0
IUI	20	43	1	0	0
IUI	20	44	3	0	1
IUI	20	45	2	0	2
IUI	20	46	0	0	0
IUI	20	47	0	1	0
IUI	20	48	0	0	0
IUI	20	49	1	0	0
IUI	20	50	1	0	1
IUI	30	1	1	0	0
IUI	30	2	1	0	2
IUI	30	3	0	0	0
IUI	30	4	0	0	0
IUI	30	5	1	0	0
IUI	30	6	0	0	0
IUI	30	7	0	0	0
IUI	30	8	0	0	0
IUI	30	9	1	1	1
IUI	30	10	0	0	0
IUI	30	11	0	0	0
IUI	30	12	0	0	0
IUI	30	13	0	0	0
IUI	30	14	0	0	0
IUI	30	15	2	0	3
IUI	30	16	2	0	1
IUI	30	17	0	0	0
IUI	30	18	0	0	0
IUI	30	19	0	0	0
IUI	30	20	0	0	0
IUI	30	21	0	0	0
IUI	30	22	2	1	0
IUI	30	23	1	0	0
IUI	30	24	0	0	0
IUI	30	25	0	0	0
IUI	30	26	1	0	0
IUI	30	27	1	0	1
IUI	30	28	0	0	0
IUI	30	29	0	0	0
IUI	30	30	0	1	0
IUI	30	31	1	0	1
IUI	30	32	0	0	0
IUI	30	33	0	0	0
IUI	30	34	1	0	0
IUI	30	35	0	0	0
IUI	30	36	0	0	0
IUI	30	37	1	0	0
IUI	30	38	0	0	2
IUI	30	39	1	0	0
IUI	30	40	1	0	1
IUI	30	41	0	1	0
IUI	30	42	1	0	3
IUI	30	43	2	0	0
IUI	30	44	1	0	1
IUI	30	45	0	0	0
IUI	30	46	1	0	1
IUI	30	47	0	0	1
IUI	30	48	0	0	0
IUI	30	49	0	0	0
IUI	30	50	0	0	0
IUI	40	1	1	1	1
IUI	40	2	0	0	0
IUI	40	3	0	0	1
IUI	40	4	0	0	0
IUI	40	5	2	0	0
IUI	40	6	1	0	0
IUI	40	7	0	0	0
IUI	40	8	1	0	0
IUI	40	9	0	0	0
IUI	40	10	0	0	0
IUI	40	11	1	0	0
IUI	40	12	0	2	0
IUI	40	13	1	0	0
IUI	40	14	1	1	0
IUI	40	15	0	2	0
IUI	40	16	0	0	0
IUI	40	17	0	0	0
IUI	40	18	1	0	0
IUI	40	19	0	2	0
IUI	40	20	0	1	0
IUI	40	21	0	0	0
IUI	40	22	1	0	1
IUI	40	23	0	1	0
IUI	40	24	1	1	0
IUI	40	25	1	0	1
IUI	40	26	0	1	0
IUI	40	27	1	0	2
IUI	40	28	0	1	1
IUI	40	29	0	1	1
IUI	40	30	0	1	1
IUI	40	31	1	0	1
IUI	40	32	3	0	0
IUI	40	33	1	2	0
IUI	40	34	0	1	0
IUI	40	35	0	1	0
IUI	40	36	3	0	0
IUI	40	37	0	1	0
IUI	40	38	0	0	0
IUI	40	39	2	0	0
IUI	40	40	1	1	0
IUI	40	41	1	1	0
IUI	40	42	3	1	2
IUI	40	43	0	0	0
IUI	40	44	0	0	0
IUI	40	45	0	0	0
IUI	40	46	1	0	0
IUI	40	47	0	3	0
IUI	40	48	0	0	1
IUI	40	49	0	0	0
IUI	40	50	0	0	0
IUI	50	1	0	0	0
IUI	50	2	0	0	0
IUI	50	3	0	0	0
IUI	50	4	0	0	0
IUI	50	5	0	0	0
IUI	50	6	0	1	0
IUI	50	7	0	0	0
IUI	50	8	2	2	0
IUI	50	9	0	0	0
IUI	50	10	0	0	0
IUI	50	11	1	0	0
IUI	50	12	0	0	0
IUI	50	13	1	1	0
IUI	50	14	0	1	0
IUI	50	15	0	1	0
IUI	50	16	1	0	0
IUI	50	17	0	0	0
IUI	50	18	1	0	0
IUI	50	19	1	1	0
IUI	50	20	1	2	0
IUI	50	21	0	0	1
IUI	50	22	0	0	0
IUI	50	23	0	2	0
IUI	50	24	0	1	0
IUI	50	25	0	0	1
IUI	50	26	1	0	0
IUI	50	27	0	1	0
IUI	50	28	1	0	0
IUI	50	29	0	0	0
IUI	50	30	1	1	0
IUI	50	31	0	0	1
IUI	50	32	0	0	0
IUI	50	33	0	0	1
IUI	50	34	2	0	0
IUI	50	35	1	1	0
IUI	50	36	0	0	0
IUI	50	37	0	0	0
IUI	50	38	1	1	0
IUI	50	39	0	1	0
IUI	50	40	0	1	0
IUI	50	41	0	0	0
IUI	50	42	0	0	0
IUI	50	43	1	0	0
IUI	50	44	0	0	0
IUI	50	45	0	0	0
IUI	50	46	0	0	0
IUI	50	47	0	1	0
IUI	50	48	0	0	0
IUI	50	49	0	0	0
IUI	50	50	0	1	0
NR	2	1	0	0	0
NR	2	2	4	0	0
NR	2	3	1	0	0
NR	2	4	0	0	0
NR	2	5	3	0	0
NR	2	6	4	0	1
NR	2	7	0	0	0
NR	2	8	3	0	0
NR	2	9	1	0	1
NR	2	10	1	0	0
NR	2	11	0	0	0
NR	2	12	0	0	1
NR	2	13	1	0	0
NR	2	14	0	0	0
NR	2	15	0	0	0
NR	2	16	0	0	0
NR	2	17	2	0	0
NR	2	18	0	0	1
NR	2	19	1	0	0
NR	2	20	1	0	0
NR	2	21	0	0	0
NR	2	22	1	0	0
NR	2	23	2	0	1
NR	2	24	1	0	0
NR	2	25	1	0	0
NR	2	26	0	0	0
NR	2	27	3	0	0
NR	2	28	0	0	0
NR	2	29	1	0	0
NR	2	30	0	0	0
NR	2	31	0	0	0
NR	2	32	0	0	1
NR	2	33	5	0	1
NR	2	34	0	0	0
NR	2	35	0	0	0
NR	2	36	4	0	0
NR	2	37	2	0	0
NR	2	38	1	0	2
NR	2	39	1	0	0
NR	2	40	1	0	0
NR	2	41	4	0	0
NR	2	42	0	0	1
NR	2	43	0	0	0
NR	2	44	0	0	1
NR	2	45	0	0	0
NR	2	46	1	0	0
NR	2	47	3	0	0
NR	2	48	4	0	1
NR	2	49	2	0	0
NR	2	50	7	0	3
NR	5	1	1	0	0
NR	5	2	0	0	0
NR	5	3	4	0	0
NR	5	4	7	0	0
NR	5	5	4	0	0
NR	5	6	1	0	0
NR	5	7	3	0	1
NR	5	8	1	0	0
NR	5	9	0	0	3
NR	5	10	2	0	0
NR	5	11	1	0	0
NR	5	12	1	0	0
NR	5	13	0	0	1
NR	5	14	0	0	2
NR	5	15	1	0	0
NR	5	16	1	0	0
NR	5	17	2	0	0
NR	5	18	0	0	1
NR	5	19	2	0	1
NR	5	20	3	0	0
NR	5	21	1	0	0
NR	5	22	1	0	0
NR	5	23	1	0	0
NR	5	24	2	0	0
NR	5	25	3	0	0
NR	5	26	1	0	0
NR	5	27	3	0	0
NR	5	28	1	0	0
NR	5	29	2	0	0
NR	5	30	2	0	0
NR	5	31	0	0	0
NR	5	32	1	0	0
NR	5	33	0	0	0
NR	5	34	3	0	0
NR	5	35	0	0	0
NR	5	36	3	0	0
NR	5	37	3	0	2
NR	5	38	0	0	0
NR	5	39	0	0	0
NR	5	40	1	0	0
NR	5	41	1	0	3
NR	5	42	3	0	1
NR	5	43	0	0	1
NR	5	44	3	0	2
NR	5	45	3	0	3
NR	5	46	0	0	0
NR	5	47	1	0	2
NR	5	48	1	0	0
NR	5	49	2	0	1
NR	5	50	2	0	4
NR	10	1	0	0	0
NR	10	2	3	0	0
NR	10	3	1	0	2
NR	10	4	3	0	3
NR	10	5	2	0	0
NR	10	6	0	0	0
NR	10	7	3	0	0
NR	10	8	0	0	2
NR	10	9	0	0	0
NR	10	10	0	0	2
NR	10	11	5	0	0
NR	10	12	2	0	0
NR	10	13	1	0	1
NR	10	14	0	0	5
NR	10	15	0	0	1
NR	10	16	0	0	1
NR	10	17	0	0	1
NR	10	18	0	0	3
NR	10	19	0	0	2
NR	10	20	1	0	1
NR	10	21	1	0	2
NR	10	22	0	0	0
NR	10	23	0	0	1
NR	10	24	1	0	0
NR	10	25	0	0	2
NR	10	26	2	0	0
NR	10	27	1	0	0
NR	10	28	1	0	1
NR	10	29	0	0	0
NR	10	30	0	0	0
NR	10	31	1	0	0
NR	10	32	0	0	0
NR	10	33	2	0	1
NR	10	34	0	0	0
NR	10	35	3	0	0
NR	10	36	0	0	0
NR	10	37	0	0	0
NR	10	38	0	0	0
NR	10	39	0	0	0
NR	10	40	2	0	1
NR	10	41	0	0	0
NR	10	42	1	0	1
NR	10	43	2	0	0
NR	10	44	1	0	0
NR	10	45	1	0	0
NR	10	46	0	0	0
NR	10	47	0	0	0
NR	10	48	1	0	0
NR	10	49	1	0	0
NR	10	50	4	0	0
NR	20	1	1	0	0
NR	20	2	1	0	0
NR	20	3	0	0	0
NR	20	4	1	0	2
NR	20	5	1	0	0
NR	20	6	1	0	0
NR	20	7	2	0	0
NR	20	8	0	0	0
NR	20	9	0	0	0
NR	20	10	0	0	1
NR	20	11	1	0	2
NR	20	12	1	0	0
NR	20	13	1	0	0
NR	20	14	0	0	0
NR	20	15	2	0	2
NR	20	16	0	0	0
NR	20	17	0	0	1
NR	20	18	1	0	0
NR	20	19	0	0	1
NR	20	20	0	0	0
NR	20	21	1	0	0
NR	20	22	1	0	0
NR	20	23	2	0	0
NR	20	24	2	0	0
NR	20	25	2	0	0
NR	20	26	0	0	0
NR	20	27	1	0	0
NR	20	28	0	0	4
NR	20	29	1	0	0
NR	20	30	2	0	0
NR	20	31	1	0	1
NR	20	32	3	0	0
NR	20	33	1	0	0
NR	20	34	1	0	0
NR	20	35	0	0	0
NR	20	36	0	0	0
NR	20	37	0	0	0
NR	20	38	0	0	0
NR	20	39	2	0	0
NR	20	40	0	0	0
NR	20	41	0	0	0
NR	20	42	3	0	0
NR	20	43	0	0	1
NR	20	44	0	0	2
NR	20	45	0	0	0
NR	20	46	1	0	0
NR	20	47	0	0	0
NR	20	48	1	0	1
NR	20	49	1	0	0
NR	20	50	2	0	0
NR	30	1	0	0	0
NR	30	2	1	0	0
NR	30	3	0	0	0
NR	30	4	1	0	0
NR	30	5	1	0	0
NR	30	6	1	0	0
NR	30	7	1	0	0
NR	30	8	2	0	1
NR	30	9	1	0	0
NR	30	10	1	0	0
NR	30	11	0	0	0
NR	30	12	0	0	0
NR	30	13	4	0	0
NR	30	14	1	0	0
NR	30	15	1	0	0
NR	30	16	2	0	0
NR	30	17	1	0	0
NR	30	18	0	0	0
NR	30	19	0	0	0
NR	30	20	1	0	0
NR	30	21	2	0	0
NR	30	22	1	1	0
NR	30	23	0	1	0
NR	30	24	3	0	0
NR	30	25	1	0	0
NR	30	26	0	0	0
NR	30	27	0	0	1
NR	30	28	0	0	0
NR	30	29	2	0	0
NR	30	30	0	0	0
NR	30	31	1	0	0
NR	30	32	1	1	0
NR	30	33	0	0	0
NR	30	34	0	0	0
NR	30	35	0	0	0
NR	30	36	1	0	0
NR	30	37	2	0	0
NR	30	38	4	1	0
NR	30	39	0	0	0
NR	30	40	4	0	0
NR	30	41	1	0	0
NR	30	42	1	0	1
NR	30	43	1	0	0
NR	30	44	0	0	0
NR	30	45	1	0	0
NR	30	46	2	0	0
NR	30	47	0	0	0
NR	30	48	0	0	0
NR	30	49	2	0	0
NR	30	50	0	0	0
NR	40	1	1	0	0
NR	40	2	0	0	0
NR	40	3	3	0	0
NR	40	4	0	0	0
NR	40	5	2	0	0
NR	40	6	1	0	0
NR	40	7	1	0	0
NR	40	8	0	0	0
NR	40	9	1	0	0
NR	40	10	1	0	0
NR	40	11	0	0	0
NR	40	12	0	1	0
NR	40	13	1	0	0
NR	40	14	0	0	1
NR	40	15	0	0	0
NR	40	16	0	0	0
NR	40	17	0	0	0
NR	40	18	1	0	0
NR	40	19	1	0	0
NR	40	20	0	0	0
NR	40	21	0	0	0
NR	40	22	0	0	0
NR	40	23	1	0	0
NR	40	24	0	0	0
NR	40	25	1	0	0
NR	40	26	0	0	0
NR	40	27	0	0	0
NR	40	28	1	0	0
NR	40	29	1	1	0
NR	40	30	1	1	0
NR	40	31	1	0	0
NR	40	32	0	0	0
NR	40	33	1	0	0
NR	40	34	0	0	1
NR	40	35	1	0	0
NR	40	36	0	0	0
NR	40	37	1	0	0
NR	40	38	1	0	0
NR	40	39	1	0	0
NR	40	40	0	0	0
NR	40	41	2	0	0
NR	40	42	1	0	1
NR	40	43	0	0	0
NR	40	44	0	0	1
NR	40	45	2	0	0
NR	40	46	0	0	0
NR	40	47	1	0	0
NR	40	48	0	0	0
NR	40	49	0	0	0
NR	40	50	0	0	1
NR	50	1	0	0	0
NR	50	2	0	0	0
NR	50	3	0	0	0
NR	50	4	0	0	0
NR	50	5	0	0	0
NR	50	6	0	0	0
NR	50	7	0	0	0
NR	50	8	0	0	0
NR	50	9	0	0	0
NR	50	10	0	0	0
NR	50	11	0	0	0
NR	50	12	0	0	0
NR	50	13	0	0	0
NR	50	14	0	0	0
NR	50	15	0	0	0
NR	50	16	0	0	0
NR	50	17	0	0	0
NR	50	18	0	0	0
NR	50	19	0	0	0
NR	50	20	0	0	0
NR	50	21	0	0	0
NR	50	22	0	0	0
NR	50	23	0	0	1
NR	50	24	0	1	0
NR	50	25	0	0	0
NR	50	26	0	0	0
NR	50	27	0	0	0
NR	50	28	0	1	0
NR	50	29	0	0	0
NR	50	30	0	0	0
NR	50	31	0	0	0
NR	50	32	0	0	0
NR	50	33	0	0	0
NR	50	34	0	0	0
NR	50	35	0	0	0
NR	50	36	0	0	0
NR	50	37	0	0	0
NR	50	38	0	0	0
NR	50	39	0	0	0
NR	50	40	0	0	0
NR	50	41	0	0	0
NR	50	42	0	0	0
NR	50	43	0	0	0
NR	50	44	0	0	0
NR	50	45	0	0	0
NR	50	46	0	0	0
NR	50	47	0	0	0
NR	50	48	0	0	0
NR	50	49	0	0	0
NR	50	50	0	0	0

## Sheet: Stylophora settlement
ID	planulae	light	tile	started	0	24	48	72	84	96	120	144	156	168	192	216	240
S1	shallow2018	ambient	shallow	35		27	26		30		26		26		26	25	26
S2	shallow2018	ambient	shallow	35		23	20		20		20		22		21	21	22
S3	shallow2018	ambient	shallow	35		21	23		21		21		21		21	20	20
S4	shallow2018	ambient	shallow	35		20	20		21		21		21		21	21	22
S5	shallow2018	ambient	shallow	35		25	28		30		30		30		33	33	34
S21	shallow2018	ambient	shallow	35		13	18		17		21		21		19	18	21
S6	shallow2018	blue	shallow	40		21	24		22		22		25		25	24	24
S7	shallow2018	blue	shallow	40		32	33		33		34		35		36	36	36
S8	shallow2018	blue	shallow	40		26	26		27		27		27		29	30	30
S9	shallow2018	blue	shallow	40		27	26		30		31		34		31	31	31
S10	shallow2018	blue	shallow	40		24	26		31		28		31		32	33	33
S22	shallow2018	blue	shallow	40		21	22		24		25		27		28	28	28
D1	shallow2018	ambient	deep	35		24	25		28		29		28		31	33	32
D2	shallow2018	ambient	deep	35		21	28		26		25		26		29	28	28
D3	shallow2018	ambient	deep	35		23	31		31		31		31		30	31	31
D4	shallow2018	ambient	deep	35		24	20		22		22		22		21	17	19
D5	shallow2018	ambient	deep	35		18	28		24		24		23		25	26	27
D21	shallow2018	ambient	deep	35		16	19		14		16		12		13	14	14
D6	shallow2018	blue	deep	40		18	21		22		23		26		28	30	35
D7	shallow2018	blue	deep	40		24	21		28		26		30		31	29	33
D8	shallow2018	blue	deep	40		21	18		27		23		24		28	25	25
D9	shallow2018	blue	deep	40		27	26		31		31		31		32	31	32
D10	shallow2018	blue	deep	40		26	28		32		31		33		33	33	34
D28	shallow2018	blue	deep	40		26	29		31		29		32		32	29	28
S11	deep	ambient	shallow	30		14	10		18		18		18		4	2	1
S12	deep	ambient	shallow	30		7	8		7		8		5		6	5	6
S13	deep	ambient	shallow	30		11	12		11		12		11		16	14	11
S14	deep	ambient	shallow	30		12	8		8		11		9		10	10	9
S15	deep	ambient	shallow	30		13	9		9		10		12		12	10	13
S16	deep	blue	shallow	30		5	6		12		12		16		15	17	15
S17	deep	blue	shallow	30		16	17		19		18		21		22	22	21
S18	deep	blue	shallow	30		27	26		28		28		30		28	28	28
S19	deep	blue	shallow	30		11	14		17		17		19		20	20	19
S20	deep	blue	shallow	30		13	15		15		18		20		18	16	20
D11	deep	ambient	deep	30		6	4		3		2		4		5	5	6
D12	deep	ambient	deep	30		5	5		4		2		2		5	7	10
D13	deep	ambient	deep	30		4	6		6		7		9		6	5	7
D14	deep	ambient	deep	30		5	12		13		14		14		12	10	14
D15	deep	ambient	deep	30		7	10		10		11		12		6	6	6
D22	deep	ambient	deep	30		11	8		11		13		13		15	11	11
D16	deep	blue	deep	30		16	15		18		18		23		25	24	27
D17	deep	blue	deep	30		23	23		23		22		21		21	21	22
D18	deep	blue	deep	30		9	9		14		14		14		15	17	16
D19	deep	blue	deep	30		9	10		12		13		14		13	15	14
D20	deep	blue	deep	30		18	16		17		16		13		15	12	15
S1	shallow2019	ambient	shallow	30		9	10	10		11	10	11		10	13	9	12
S2	shallow2019	ambient	shallow	30		11	13	12		9	12	13		11	11	14	12
S3	shallow2019	ambient	shallow	30		26	25	24		22	22	23		23	20	21	22
S4	shallow2019	ambient	shallow	30		27	27	24		25	27	29		26	27	25	27
S5	shallow2019	ambient	shallow	30		22	21	23		24	24	25		23	23	24	25
S6	shallow2019	ambient	shallow	30		24	26	26		23	25	22		23	22	23	23
S8	shallow2019	blue	shallow	30		13	11	12		14	11	10		11	11	11	9
S9	shallow2019	blue	shallow	30		13	14	13		14	13	13		12	12	14	13
S10	shallow2019	blue	shallow	40		36	36	34		35	36	37		36	36	35	34
S11	shallow2019	blue	shallow	30		21	23	23		22	23	23		21	23	23	22
S12	shallow2019	blue	shallow	30		20	22	22		24	22	23		26	22	24	22
S14	shallow2019	blue	shallow	30		26	29	29		28	29	29		29	28	29	29
D1	shallow2019	ambient	deep	30		10	4	9		8	9	10		8	9	9	8
D2	shallow2019	ambient	deep	30		10	15	16		18	18	19		19	19	19	19
D4	shallow2019	ambient	deep	30		23	25	29		25	28	25		25	27	27	27
D6	shallow2019	ambient	deep	30		11	11	12		13	14	14		14	13	17	21
D9	shallow2019	ambient	deep	30		13	12	15		19	22	22		24	21	24	21
D13	shallow2019	ambient	deep	30		11	14	15		19	21	22		23	23	20	22
P5	shallow2019	blue	deep	30		26	29	28		28	26	26		24	26	24	25
D7	shallow2019	blue	deep	30		2	2	4		11	6	6		7	8	7	9
D10	shallow2019	blue	deep	30		20	23	27		26	25	23		23	22	22	21
D11	shallow2019	blue	deep	30		7	13	17		20	19	20		19	19	18	19
D15	shallow2019	blue	deep	30		14	16	23		23	25	25		26	27	28	26
D17	shallow2019	blue	deep	30		17	25	23		22	22	22		21	20	20	20
S15	shallow-choice	ambient	shallow	30		12	15	15		15	16	15		14
D16	shallow-choice	ambient	deep	30		2	2	7		2	2	2		2
C1	shallow-choice	ambient	both	30		14	17	22		17	18	17		16
S16	shallow-choice	ambient	shallow	30		8	22	17		18	20	19		20
D5	shallow-choice	ambient	deep	30		1	3	2		5	4	4		4
C2	shallow-choice	ambient	both	30		9	25	19		23	24	23		24
S17	shallow-choice	ambient	shallow	30		15	16	16		16	16	16		17
D19	shallow-choice	ambient	deep	30		6	8	8		8	8	8		8
C3	shallow-choice	ambient	both	30		21	24	24		24	24	24		25
S18	shallow-choice	ambient	shallow	30		19	17	20		20	19	20		20
D21	shallow-choice	ambient	deep	30		0	2	1		1	1	1		1
C4	shallow-choice	ambient	both	30		19	19	21		21	20	21		21
S19	shallow-choice	ambient	shallow	35		18	20	21		18	20	20		20
D24	shallow-choice	ambient	deep	35		0	0	1		0	0	0		1
C5	shallow-choice	ambient	both	35		18	20	22		18	20	20		21
S20	shallow-choice	ambient	shallow	35		26	29	29		31	31	31		31
D25	shallow-choice	ambient	deep	35		2	3	3		3	3	3		3
C6	shallow-choice	ambient	both	35		28	32	32		34	34	34		34

## Sheet: Stylophora settlement %
ID	planulae	light	tile	started	0	24	48	72	84	96	120	144	156	168	192	216	240
S1	shallow2018	ambient	shallow	35		77.1429	74.2857		85.7143		74.2857		74.2857		74.2857	71.4286	74.2857
S2	shallow2018	ambient	shallow	35		65.7143	57.1429		57.1429		57.1429		62.8571		60	60	62.8571
S3	shallow2018	ambient	shallow	35		60	65.7143		60		60		60		60	57.1429	57.1429
S4	shallow2018	ambient	shallow	35		57.1429	57.1429		60		60		60		60	60	62.8571
S5	shallow2018	ambient	shallow	35		71.4286	80		85.7143		85.7143		85.7143		94.2857	94.2857	97.1429
S21	shallow2018	ambient	shallow	35		37.1429	51.4286		48.5714		60		60		54.2857	51.4286	60
S6	shallow2018	blue	shallow	40		52.5	60		55		55		62.5		62.5	60	60
S7	shallow2018	blue	shallow	40		80	82.5		82.5		85		87.5		90	90	90
S8	shallow2018	blue	shallow	40		65	65		67.5		67.5		67.5		72.5	75	75
S9	shallow2018	blue	shallow	40		67.5	65		75		77.5		85		77.5	77.5	77.5
S10	shallow2018	blue	shallow	40		60	65		77.5		70		77.5		80	82.5	82.5
S22	shallow2018	blue	shallow	40		52.5	55		60		62.5		67.5		70	70	70
D1	shallow2018	ambient	deep	35		68.5714	71.4286		80		82.8571		80		88.5714	94.2857	91.4286
D2	shallow2018	ambient	deep	35		60	80		74.2857		71.4286		74.2857		82.8571	80	80
D3	shallow2018	ambient	deep	35		65.7143	88.5714		88.5714		88.5714		88.5714		85.7143	88.5714	88.5714
D4	shallow2018	ambient	deep	35		68.5714	57.1429		62.8571		62.8571		62.8571		60	48.5714	54.2857
D5	shallow2018	ambient	deep	35		51.4286	80		68.5714		68.5714		65.7143		71.4286	74.2857	77.1429
D21	shallow2018	ambient	deep	35		45.7143	54.2857		40		45.7143		34.2857		37.1429	40	40
D6	shallow2018	blue	deep	35		45	52.5		55		57.5		65		70	75	87.5
D7	shallow2018	blue	deep	35		60	52.5		70		65		75		77.5	72.5	82.5
D8	shallow2018	blue	deep	35		52.5	45		67.5		57.5		60		70	62.5	62.5
D9	shallow2018	blue	deep	35		67.5	65		77.5		77.5		77.5		80	77.5	80
D10	shallow2018	blue	deep	35		65	70		80		77.5		82.5		82.5	82.5	85
D28	shallow2018	blue	deep	35		65	72.5		77.5		72.5		80		80	72.5	70
S11	deep	ambient	shallow	30		46.6667	33.3333		60		60		60		13.3333	6.66667	3.33333
S12	deep	ambient	shallow	30		23.3333	26.6667		23.3333		26.6667		16.6667		20	16.6667	20
S13	deep	ambient	shallow	30		36.6667	40		36.6667		40		36.6667		53.3333	46.6667	36.6667
S14	deep	ambient	shallow	30		40	26.6667		26.6667		36.6667		30		33.3333	33.3333	30
S15	deep	ambient	shallow	30		43.3333	30		30		33.3333		40		40	33.3333	43.3333
S16	deep	blue	shallow	30		16.6667	20		40		40		53.3333		50	56.6667	50
S17	deep	blue	shallow	30		53.3333	56.6667		63.3333		60		70		73.3333	73.3333	70
S18	deep	blue	shallow	30		90	86.6667		93.3333		93.3333		100		93.3333	93.3333	93.3333
S19	deep	blue	shallow	30		36.6667	46.6667		56.6667		56.6667		63.3333		66.6667	66.6667	63.3333
S20	deep	blue	shallow	30		43.3333	50		50		60		66.6667		60	53.3333	66.6667
D11	deep	ambient	deep	30		20	13.3333		10		6.66667		13.3333		16.6667	16.6667	20
D12	deep	ambient	deep	30		16.6667	16.6667		13.3333		6.66667		6.66667		16.6667	23.3333	33.3333
D13	deep	ambient	deep	30		13.3333	20		20		23.3333		30		20	16.6667	23.3333
D14	deep	ambient	deep	30		16.6667	40		43.3333		46.6667		46.6667		40	33.3333	46.6667
D15	deep	ambient	deep	30		23.3333	33.3333		33.3333		36.6667		40		20	20	20
D22	deep	ambient	deep	30		36.6667	26.6667		36.6667		43.3333		43.3333		50	36.6667	36.6667
D16	deep	blue	deep	30		53.3333	50		60		60		76.6667		83.3333	80	90
D17	deep	blue	deep	30		76.6667	76.6667		76.6667		73.3333		70		70	70	73.3333
D18	deep	blue	deep	30		30	30		46.6667		46.6667		46.6667		50	56.6667	53.3333
D19	deep	blue	deep	30		30	33.3333		40		43.3333		46.6667		43.3333	50	46.6667
D20	deep	blue	deep	30		60	53.3333		56.6667		53.3333		43.3333		50	40	50
S1	shallow2019	ambient	shallow	30		30	33.3333	33.3333		36.6667	33.3333	36.6667		33.3333	43.3333	30	40
S2	shallow2019	ambient	shallow	30		36.6667	43.3333	40		30	40	43.3333		36.6667	36.6667	46.6667	40
S3	shallow2019	ambient	shallow	30		86.6667	83.3333	80		73.3333	73.3333	76.6667		76.6667	66.6667	70	73.3333
S4	shallow2019	ambient	shallow	30		90	90	80		83.3333	90	96.6667		86.6667	90	83.3333	90
S5	shallow2019	ambient	shallow	30		73.3333	70	76.6667		80	80	83.3333		76.6667	76.6667	80	83.3333
S6	shallow2019	ambient	shallow	30		80	86.6667	86.6667		76.6667	83.3333	73.3333		76.6667	73.3333	76.6667	76.6667
S8	shallow2019	blue	shallow	30		43.3333	36.6667	40		46.6667	36.6667	33.3333		36.6667	36.6667	36.6667	30
S9	shallow2019	blue	shallow	30		43.3333	46.6667	43.3333		46.6667	43.3333	43.3333		40	40	46.6667	43.3333
S10	shallow2019	blue	shallow	40		90	90	85		87.5	90	92.5		90	90	87.5	85
S11	shallow2019	blue	shallow	30		70	76.6667	76.6667		73.3333	76.6667	76.6667		70	76.6667	76.6667	73.3333
S12	shallow2019	blue	shallow	30		66.6667	73.3333	73.3333		80	73.3333	76.6667		86.6667	73.3333	80	73.3333
S14	shallow2019	blue	shallow	30		86.6667	96.6667	96.6667		93.3333	96.6667	96.6667		96.6667	93.3333	96.6667	96.6667
D1	shallow2019	ambient	deep	30		33.3333	13.3333	30		26.6667	30	33.3333		26.6667	30	30	26.6667
D2	shallow2019	ambient	deep	30		33.3333	50	53.3333		60	60	63.3333		63.3333	63.3333	63.3333	63.3333
D4	shallow2019	ambient	deep	30		76.6667	83.3333	96.6667		83.3333	93.3333	83.3333		83.3333	90	90	90
D6	shallow2019	ambient	deep	30		36.6667	36.6667	40		43.3333	46.6667	46.6667		46.6667	43.3333	56.6667	70
D9	shallow2019	ambient	deep	30		43.3333	40	50		63.3333	73.3333	73.3333		80	70	80	70
D13	shallow2019	ambient	deep	30		36.6667	46.6667	50		63.3333	70	73.3333		76.6667	76.6667	66.6667	73.3333
P5	shallow2019	blue	deep	30		86.6667	96.6667	93.3333		93.3333	86.6667	86.6667		80	86.6667	80	83.3333
D7	shallow2019	blue	deep	30		6.66667	6.66667	13.3333		36.6667	20	20		23.3333	26.6667	23.3333	30
D10	shallow2019	blue	deep	30		66.6667	76.6667	90		86.6667	83.3333	76.6667		76.6667	73.3333	73.3333	70
D11	shallow2019	blue	deep	30		23.3333	43.3333	56.6667		66.6667	63.3333	66.6667		63.3333	63.3333	60	63.3333
D15	shallow2019	blue	deep	30		46.6667	53.3333	76.6667		76.6667	83.3333	83.3333		86.6667	90	93.3333	86.6667
D17	shallow2019	blue	deep	30		56.6667	83.3333	76.6667		73.3333	73.3333	73.3333		70	66.6667	66.6667	66.6667
S15	shallow-choice	ambient	shallow	30		40	50	50		50	53.3333	50		46.6667
D16	shallow-choice	ambient	deep	30		6.66667	6.66667	23.3333		6.66667	6.66667	6.66667		6.66667
C1	shallow-choice	ambient	both	30		46.6667	56.6667	73.3333		56.6667	60	56.6667		53.3333
S16	shallow-choice	ambient	shallow	30		26.6667	73.3333	56.6667		60	66.6667	63.3333		66.6667
D5	shallow-choice	ambient	deep	30		3.33333	10	6.66667		16.6667	13.3333	13.3333		13.3333
C2	shallow-choice	ambient	both	30		30	83.3333	63.3333		76.6667	80	76.6667		80
S17	shallow-choice	ambient	shallow	30		50	53.3333	53.3333		53.3333	53.3333	53.3333		56.6667
D19	shallow-choice	ambient	deep	30		20	26.6667	26.6667		26.6667	26.6667	26.6667		26.6667
C3	shallow-choice	ambient	both	30		70	80	80		80	80	80		83.3333
S18	shallow-choice	ambient	shallow	30		63.3333	56.6667	66.6667		66.6667	63.3333	66.6667		66.6667
D21	shallow-choice	ambient	deep	30		0	6.66667	3.33333		3.33333	3.33333	3.33333		3.33333
C4	shallow-choice	ambient	both	30		63.3333	63.3333	70		70	66.6667	70		70
S19	shallow-choice	ambient	shallow	35		51.4286	57.1429	60		51.4286	57.1429	57.1429		57.1429
D24	shallow-choice	ambient	deep	35		0	0	2.85714		0	0	0		2.85714
C5	shallow-choice	ambient	both	35		51.4286	57.1429	62.8571		51.4286	57.1429	57.1429		60
S20	shallow-choice	ambient	shallow	35		74.2857	82.8571	82.8571		88.5714	88.5714	88.5714		88.5714
D25	shallow-choice	ambient	deep	35		5.71429	8.57143	8.57143		8.57143	8.57143	8.57143		8.57143
C6	shallow-choice	ambient	both	35		80	91.4286	91.4286		97.1429	97.1429	97.1429		97.1429

## Sheet: Rhytisma settlement
ID	light	tile	planulae	started	0	24	48	72	96	120	144	168	192	216	240
19_S1	ambient	shallow	shallow	35		15	19	23	18	21	21	21	21	23	23
19_S2	ambient	shallow	shallow	35		21	22	25	22	22	22	21	22	23	22
19_S3	ambient	shallow	shallow	35		19	13	18	18	12	11	11	12	11	15
19_S4	ambient	shallow	shallow	35		25	25	25	25	21	19	18	17	17	18
19_S5	ambient	shallow	shallow	35		23	26	27	26	26	28	24	24	24	24
19_D2	ambient	deep	shallow	35		15	12	6	13	15	14	13	13	15	15
19_D3	ambient	deep	shallow	35		13	12	17	13	14	10	12	11	12	13
19_D4	ambient	deep	shallow	35		18	23	26	22	23	21	22	23	22	21
19_D5	ambient	deep	shallow	35		16	11	13	16	17	17	18	18	17	17
19_D6	ambient	deep	shallow	35		14	16	11	14	16	12	12	9	12	12
19_S6	blue	shallow	shallow	35		18	18	20	22	20	23	24	24	22	23
19_S7	blue	shallow	shallow	35		12	19	16	14	13	13	13	13	13	11
19_S8	blue	shallow	shallow	35		8	4	9	11	14	13	14	14	14	13
19_S9	blue	shallow	shallow	35		18	21	19	17	17	16	16	16	15	17
19_S10	blue	shallow	shallow	35		9	14	12	9	12	14	12	12	10	11
19_D7	blue	deep	shallow	35		16	12	14	13	12	14	13	14	15	12
19_D9	blue	deep	shallow	35		16	13	12	12	14	13	14	14	14	14
19_D11	blue	deep	shallow	35		13	7	11	9	10	15	9	10	8	11
19_D12	blue	deep	shallow	35		14	10	16	15	20	18	16	17	18	18
19_D13	blue	deep	shallow	35		16	18	16	15	15	16	16	16	16	16
19_D1	ambient	deep	deep	35		11	8	12	15	16	13	17	16	14	14
19_D8	ambient	deep	deep	35		12	13	22	19	18	18	24	24	21	20
19_D10	ambient	deep	deep	35		10	13	18	8	8	10	12	9	9	9
19_D14	ambient	deep	deep	35		15	15	15	12	14	10	16	18	23	21
19_D15	ambient	deep	deep	35		9	14	15	11	8	9	9	5	7	9
19_S16	ambient	shallow	deep	35		10	7	12	10	6	10	9	8	8	8
S1	ambient	shallow	deep	35		13	16	11	8	9	13	15	12	18	19
S2	ambient	shallow	deep	35		7	6	14	9	9	4	5	2	2	3
S4	ambient	shallow	deep	35		11	13	13	14	8	7	7	10	10	10
S8	ambient	shallow	deep	35		13	7	9	8	9	6	9	5	6	9
D1	blue	deep	deep	35		12	23	18	17	14	17	15	14	14	15
D5	blue	deep	deep	35		17	12	9	14	7	9	10	8	10	15
D6	blue	deep	deep	35		15	18	22	19	17	15	14	15	14	14
D7	blue	deep	deep	35		14	15	13	15	10	12	16	16	18	19
D10	blue	deep	deep	35		14	13	25	25	24	24	26	26	30	28
S9	blue	shallow	deep	35		6	8	10	11	13	15	15	13	13	12
S21	blue	shallow	deep	35		5	7	14	20	14	16	17	15	20	20
P4	blue	shallow	deep	35		8	16	19	10	9	8	3	6	4	5
D22	blue	shallow	deep	35		9	15	11	8	4	12	12	8	11	13
D16	blue	shallow	deep	35		11	7	16	9	15	13	12	13	14	14
19_S11	ambient	shallow	shallow-choice	35		11	16	15	14	14	14	14	14	15	15
no #	ambient	deep	shallow-choice	35		10	11	10	11	11	12	12	11	12	12
C1	ambient	both	shallow-choice	35		21	27	25	25	25	26	26	25	27	27
19_S12	ambient	shallow	shallow-choice	35		11	10	10	10	9	10	10	11	10	10
D27	ambient	deep	shallow-choice	35		9	6	7	12	7	9	7	8	10	10
C2	ambient	both	shallow-choice	35		20	16	17	22	16	19	17	19	20	20
19_S13	ambient	shallow	shallow-choice	35		9	15	8	8	9	8	9	10	8	8
D17	ambient	deep	shallow-choice	35		16	15	14	14	17	17	15	15	16	15
C3	ambient	both	shallow-choice	35		25	30	22	22	26	25	24	25	24	23
19_S14	ambient	shallow	shallow-choice	35		11	13	12	13	14	10	11	11	9	10
D19	ambient	deep	shallow-choice	35		9	9	7	9	10	10	11	7	5	10
C4	ambient	both	shallow-choice	35		20	22	19	22	24	20	22	18	14	20
19_S15	ambient	shallow	shallow-choice	35		11	11	9	10	9	10	10	9	8	10
D21	ambient	deep	shallow-choice	35		7	8	7	8	8	7	7	7	6	4
C5	ambient	both	shallow-choice	35		18	19	16	18	17	17	17	16	14	14
D9	blue	deep	deep-choice	35		6	7	10	10	8	7	9	9	10	9
S15	blue	shallow	deep-choice	35		4	6	7	8	6	6	9	8	9	10
C6	blue	both	deep-choice	35		10	13	17	18	14	13	18	17	19	19
P5	blue	deep	deep-choice	35		4	6	11	9	8	9	13	11	10	8
S19	blue	shallow	deep-choice	35		9	7	5	8	5	9	14	10	8	5
C7	blue	both	deep-choice	35		13	13	16	17	13	18	27	21	18	13
D15	blue	deep	deep-choice	35		6	3	9	4	6	12	6	17	16	13
S17	blue	shallow	deep-choice	35		4	4	4	9	6	6	6	5	7	8
C8	blue	both	deep-choice	35		10	7	13	13	12	18	12	22	23	21
D13	blue	deep	deep-choice	35		2	3	13	18	16	17	15	6	7	14
S6	blue	shallow	deep-choice	35		8	12	10	11	11	5	6	4	7	11
C9	blue	both	deep-choice	35		10	15	23	29	27	22	21	10	14	25
D4	blue	deep	deep-choice	35		5	7	6	13	10	9	5	8	7	10
S3	blue	shallow	deep-choice	35		5	4	8	8	3	2	4	5	6	5
C10	blue	both	deep-choice	35		10	11	14	21	13	11	9	13	13	15

## Sheet: Rhytisma settlement %
ID	light	tile	planulae	started	0	24	48	72	96	120	144	168	192	216	240
19_S1	ambient	shallow	shallow	35		42.8571	54.2857	65.7143	51.4286	60	60	60	60	65.7143	65.7143
19_S2	ambient	shallow	shallow	35		60	62.8571	71.4286	62.8571	62.8571	62.8571	60	62.8571	65.7143	62.8571
19_S3	ambient	shallow	shallow	35		54.2857	37.1429	51.4286	51.4286	34.2857	31.4286	31.4286	34.2857	31.4286	42.8571
19_S4	ambient	shallow	shallow	35		71.4286	71.4286	71.4286	71.4286	60	54.2857	51.4286	48.5714	48.5714	51.4286
19_S5	ambient	shallow	shallow	35		65.7143	74.2857	77.1429	74.2857	74.2857	80	68.5714	68.5714	68.5714	68.5714
19_D2	ambient	deep	shallow	35		42.8571	34.2857	17.1429	37.1429	42.8571	40	37.1429	37.1429	42.8571	42.8571
19_D3	ambient	deep	shallow	35		37.1429	34.2857	48.5714	37.1429	40	28.5714	34.2857	31.4286	34.2857	37.1429
19_D4	ambient	deep	shallow	35		51.4286	65.7143	74.2857	62.8571	65.7143	60	62.8571	65.7143	62.8571	60
19_D5	ambient	deep	shallow	35		45.7143	31.4286	37.1429	45.7143	48.5714	48.5714	51.4286	51.4286	48.5714	48.5714
19_D6	ambient	deep	shallow	35		40	45.7143	31.4286	40	45.7143	34.2857	34.2857	25.7143	34.2857	34.2857
19_S6	blue	shallow	shallow	35		51.4286	51.4286	57.1429	62.8571	57.1429	65.7143	68.5714	68.5714	62.8571	65.7143
19_S7	blue	shallow	shallow	35		34.2857	54.2857	45.7143	40	37.1429	37.1429	37.1429	37.1429	37.1429	31.4286
19_S8	blue	shallow	shallow	35		22.8571	11.4286	25.7143	31.4286	40	37.1429	40	40	40	37.1429
19_S9	blue	shallow	shallow	35		51.4286	60	54.2857	48.5714	48.5714	45.7143	45.7143	45.7143	42.8571	48.5714
19_S10	blue	shallow	shallow	35		25.7143	40	34.2857	25.7143	34.2857	40	34.2857	34.2857	28.5714	31.4286
19_D7	blue	deep	shallow	35		45.7143	34.2857	40	37.1429	34.2857	40	37.1429	40	42.8571	34.2857
19_D9	blue	deep	shallow	35		45.7143	37.1429	34.2857	34.2857	40	37.1429	40	40	40	40
19_D11	blue	deep	shallow	35		37.1429	20	31.4286	25.7143	28.5714	42.8571	25.7143	28.5714	22.8571	31.4286
19_D12	blue	deep	shallow	35		40	28.5714	45.7143	42.8571	57.1429	51.4286	45.7143	48.5714	51.4286	51.4286
19_D13	blue	deep	shallow	35		45.7143	51.4286	45.7143	42.8571	42.8571	45.7143	45.7143	45.7143	45.7143	45.7143
19_D1	ambient	deep	deep	35		31.4286	22.8571	34.2857	42.8571	45.7143	37.1429	48.5714	45.7143	40	40
19_D8	ambient	deep	deep	35		34.2857	37.1429	62.8571	54.2857	51.4286	51.4286	68.5714	68.5714	60	57.1429
19_D10	ambient	deep	deep	35		28.5714	37.1429	51.4286	22.8571	22.8571	28.5714	34.2857	25.7143	25.7143	25.7143
19_D14	ambient	deep	deep	35		42.8571	42.8571	42.8571	34.2857	40	28.5714	45.7143	51.4286	65.7143	60
19_D15	ambient	deep	deep	35		25.7143	40	42.8571	31.4286	22.8571	25.7143	25.7143	14.2857	20	25.7143
19_S16	ambient	shallow	deep	35		28.5714	20	34.2857	28.5714	17.1429	28.5714	25.7143	22.8571	22.8571	22.8571
S1	ambient	shallow	deep	35		37.1429	45.7143	31.4286	22.8571	25.7143	37.1429	42.8571	34.2857	51.4286	54.2857
S2	ambient	shallow	deep	35		20	17.1429	40	25.7143	25.7143	11.4286	14.2857	5.71429	5.71429	8.57143
S4	ambient	shallow	deep	35		31.4286	37.1429	37.1429	40	22.8571	20	20	28.5714	28.5714	28.5714
S8	ambient	shallow	deep	35		37.1429	20	25.7143	22.8571	25.7143	17.1429	25.7143	14.2857	17.1429	25.7143
D1	blue	deep	deep	35		34.2857	65.7143	51.4286	48.5714	40	48.5714	42.8571	40	40	42.8571
D5	blue	deep	deep	35		48.5714	34.2857	25.7143	40	20	25.7143	28.5714	22.8571	28.5714	42.8571
D6	blue	deep	deep	35		42.8571	51.4286	62.8571	54.2857	48.5714	42.8571	40	42.8571	40	40
D7	blue	deep	deep	35		40	42.8571	37.1429	42.8571	28.5714	34.2857	45.7143	45.7143	51.4286	54.2857
D10	blue	deep	deep	35		40	37.1429	71.4286	71.4286	68.5714	68.5714	74.2857	74.2857	85.7143	80
S9	blue	shallow	deep	35		17.1429	22.8571	28.5714	31.4286	37.1429	42.8571	42.8571	37.1429	37.1429	34.2857
S21	blue	shallow	deep	35		14.2857	20	40	57.1429	40	45.7143	48.5714	42.8571	57.1429	57.1429
P4	blue	shallow	deep	35		22.8571	45.7143	54.2857	28.5714	25.7143	22.8571	8.57143	17.1429	11.4286	14.2857
D22	blue	shallow	deep	35		25.7143	42.8571	31.4286	22.8571	11.4286	34.2857	34.2857	22.8571	31.4286	37.1429
D16	blue	shallow	deep	35		31.4286	20	45.7143	25.7143	42.8571	37.1429	34.2857	37.1429	40	40
19_S11	ambient	shallow	shallow-choice	35		31.4286	45.7143	42.8571	40	40	40	40	40	42.8571	42.8571
no #	ambient	deep	shallow-choice	35		28.5714	31.4286	28.5714	31.4286	31.4286	34.2857	34.2857	31.4286	34.2857	34.2857
C1	ambient	both	shallow-choice	35		60	77.1429	71.4286	71.4286	71.4286	74.2857	74.2857	71.4286	77.1429	77.1429
19_S12	ambient	shallow	shallow-choice	35		31.4286	28.5714	28.5714	28.5714	25.7143	28.5714	28.5714	31.4286	28.5714	28.5714
D27	ambient	deep	shallow-choice	35		25.7143	17.1429	20	34.2857	20	25.7143	20	22.8571	28.5714	28.5714
C2	ambient	both	shallow-choice	35		57.1429	45.7143	48.5714	62.8571	45.7143	54.2857	48.5714	54.2857	57.1429	57.1429
19_S13	ambient	shallow	shallow-choice	35		25.7143	42.8571	22.8571	22.8571	25.7143	22.8571	25.7143	28.5714	22.8571	22.8571
D17	ambient	deep	shallow-choice	35		45.7143	42.8571	40	40	48.5714	48.5714	42.8571	42.8571	45.7143	42.8571
C3	ambient	both	shallow-choice	35		71.4286	85.7143	62.8571	62.8571	74.2857	71.4286	68.5714	71.4286	68.5714	65.7143
19_S14	ambient	shallow	shallow-choice	35		31.4286	37.1429	34.2857	37.1429	40	28.5714	31.4286	31.4286	25.7143	28.5714
D19	ambient	deep	shallow-choice	35		25.7143	25.7143	20	25.7143	28.5714	28.5714	31.4286	20	14.2857	28.5714
C4	ambient	both	shallow-choice	35		57.1429	62.8571	54.2857	62.8571	68.5714	57.1429	62.8571	51.4286	40	57.1429
19_S15	ambient	shallow	shallow-choice	35		31.4286	31.4286	25.7143	28.5714	25.7143	28.5714	28.5714	25.7143	22.8571	28.5714
D21	ambient	deep	shallow-choice	35		20	22.8571	20	22.8571	22.8571	20	20	20	17.1429	11.4286
C5	ambient	both	shallow-choice	35		51.4286	54.2857	45.7143	51.4286	48.5714	48.5714	48.5714	45.7143	40	40
D9	blue	deep	deep-choice	35		17.1429	20	28.5714	28.5714	22.8571	20	25.7143	25.7143	28.5714	25.7143
S15	blue	shallow	deep-choice	35		11.4286	17.1429	20	22.8571	17.1429	17.1429	25.7143	22.8571	25.7143	28.5714
C6	blue	both	deep-choice	35		28.5714	37.1429	48.5714	51.4286	40	37.1429	51.4286	48.5714	54.2857	54.2857
P5	blue	deep	deep-choice	35		11.4286	17.1429	31.4286	25.7143	22.8571	25.7143	37.1429	31.4286	28.5714	22.8571
S19	blue	shallow	deep-choice	35		25.7143	20	14.2857	22.8571	14.2857	25.7143	40	28.5714	22.8571	14.2857
C7	blue	both	deep-choice	35		37.1429	37.1429	45.7143	48.5714	37.1429	51.4286	77.1429	60	51.4286	37.1429
D15	blue	deep	deep-choice	35		17.1429	8.57143	25.7143	11.4286	17.1429	34.2857	17.1429	48.5714	45.7143	37.1429
S17	blue	shallow	deep-choice	35		11.4286	11.4286	11.4286	25.7143	17.1429	17.1429	17.1429	14.2857	20	22.8571
C8	blue	both	deep-choice	35		28.5714	20	37.1429	37.1429	34.2857	51.4286	34.2857	62.8571	65.7143	60
D13	blue	deep	deep-choice	35		5.71429	8.57143	37.1429	51.4286	45.7143	48.5714	42.8571	17.1429	20	40
S6	blue	shallow	deep-choice	35		22.8571	34.2857	28.5714	31.4286	31.4286	14.2857	17.1429	11.4286	20	31.4286
C9	blue	both	deep-choice	35		28.5714	42.8571	65.7143	82.8571	77.1429	62.8571	60	28.5714	40	71.4286
D4	blue	deep	deep-choice	35		14.2857	20	17.1429	37.1429	28.5714	25.7143	14.2857	22.8571	20	28.5714
S3	blue	shallow	deep-choice	35		14.2857	11.4286	22.8571	22.8571	8.57143	5.71429	11.4286	14.2857	17.1429	14.2857
C10	blue	both	deep-choice	35		28.5714	31.4286	40	60	37.1429	31.4286	25.7143	37.1429	37.1429	42.8571

## Sheet: Data for survival analysis
year	planulae	translocation_depth	type	time	mortality
2018	deep	deep	1	3	1
2018	deep	deep	1	3	1
2018	deep	deep	1	3	1
2018	deep	deep	1	3	1
2018	deep	deep	1	3	1
2018	deep	deep	1	3	1
2018	deep	deep	1	3	1
2018	deep	deep	1	3	1
2018	deep	deep	1	3	1
2018	deep	deep	1	3	1
2018	deep	deep	1	3	1
2018	deep	deep	1	3	1
2018	deep	deep	1	3	1
2018	deep	deep	1	3	1
2018	deep	deep	1	3	1
2018	deep	deep	1	3	1
2018	deep	deep	1	3	1
2018	deep	deep	1	3	1
2018	deep	deep	1	3	1
2018	deep	deep	1	3	1
2018	deep	deep	1	3	1
2018	deep	deep	1	3	1
2018	deep	deep	1	6	1
2018	deep	deep	1	6	1
2018	deep	deep	1	6	1
2018	deep	deep	1	6	1
2018	deep	deep	1	6	1
2018	deep	deep	1	6	1
2018	deep	deep	1	6	1
2018	deep	deep	1	6	1
2018	deep	deep	1	6	1
2018	deep	deep	1	6	1
2018	deep	deep	1	6	1
2018	deep	deep	1	6	1
2018	deep	deep	1	6	1
2018	deep	deep	1	6	1
2018	deep	deep	1	6	1
2018	deep	deep	1	6	1
2018	deep	deep	1	6	1
2018	deep	deep	1	9	1
2018	deep	deep	1	9	1
2018	deep	deep	1	9	1
2018	deep	deep	1	12	1
2018	deep	deep	1	12	1
2018	deep	deep	1	12	0
2018	deep	deep	1	12	0
2018	deep	deep	1	12	0
2018	deep	deep	1	12	0
2018	deep	deep	1	12	0
2018	deep	deep	1	12	0
2018	deep	deep	1	12	0
2018	deep	deep	1	12	0
2018	deep	deep	1	12	0
2018	deep	deep	1	12	0
2018	deep	deep	1	12	0
2018	deep	deep	1	12	0
2018	deep	deep	1	12	0
2018	deep	deep	1	12	0
2018	deep	deep	1	12	0
2018	deep	deep	1	12	0
2018	deep	deep	1	12	0
2018	deep	deep	1	12	0
2018	deep	deep	1	12	0
2018	deep	deep	1	12	0
2018	deep	deep	1	12	0
2018	deep	deep	1	12	0
2018	deep	deep	1	12	0
2018	deep	deep	1	12	0
2018	deep	deep	1	12	0
2018	deep	deep	1	12	0
2018	deep	deep	1	12	0
2018	deep	deep	1	12	0
2018	deep	deep	1	12	0
2018	deep	deep	1	12	0
2018	deep	deep	1	12	0
2018	deep	deep	1	12	0
2018	deep	deep	1	12	0
2018	deep	deep	1	12	0
2018	deep	deep	1	12	0
2018	deep	deep	1	12	0
2018	deep	shallow	2	3	1
2018	deep	shallow	2	3	1
2018	deep	shallow	2	3	1
2018	deep	shallow	2	3	1
2018	deep	shallow	2	3	1
2018	deep	shallow	2	3	1
2018	deep	shallow	2	3	1
2018	deep	shallow	2	3	1
2018	deep	shallow	2	3	1
2018	deep	shallow	2	3	1
2018	deep	shallow	2	3	1
2018	deep	shallow	2	3	1
2018	deep	shallow	2	3	1
2018	deep	shallow	2	3	1
2018	deep	shallow	2	3	1
2018	deep	shallow	2	3	1
2018	deep	shallow	2	3	1
2018	deep	shallow	2	3	1
2018	deep	shallow	2	3	1
2018	deep	shallow	2	3	1
2018	deep	shallow	2	3	1
2018	deep	shallow	2	3	1
2018	deep	shallow	2	3	1
2018	deep	shallow	2	3	1
2018	deep	shallow	2	3	1
2018	deep	shallow	2	3	1
2018	deep	shallow	2	3	1
2018	deep	shallow	2	3	1
2018	deep	shallow	2	3	1
2018	deep	shallow	2	3	1
2018	deep	shallow	2	3	1
2018	deep	shallow	2	3	1
2018	deep	shallow	2	3	1
2018	deep	shallow	2	3	1
2018	deep	shallow	2	3	1
2018	deep	shallow	2	3	1
2018	deep	shallow	2	3	1
2018	deep	shallow	2	3	1
2018	deep	shallow	2	3	1
2018	deep	shallow	2	3	1
2018	deep	shallow	2	3	1
2018	deep	shallow	2	3	1
2018	deep	shallow	2	3	1
2018	deep	shallow	2	3	1
2018	deep	shallow	2	3	1
2018	deep	shallow	2	3	1
2018	deep	shallow	2	3	1
2018	deep	shallow	2	3	1
2018	deep	shallow	2	3	1
2018	deep	shallow	2	3	1
2018	deep	shallow	2	3	1
2018	deep	shallow	2	3	1
2018	deep	shallow	2	3	1
2018	deep	shallow	2	3	1
2018	deep	shallow	2	3	1
2018	deep	shallow	2	3	1
2018	deep	shallow	2	3	1
2018	deep	shallow	2	3	1
2018	deep	shallow	2	3	1
2018	deep	shallow	2	3	1
2018	deep	shallow	2	3	1
2018	deep	shallow	2	3	1
2018	deep	shallow	2	3	1
2018	deep	shallow	2	3	1
2018	deep	shallow	2	3	1
2018	deep	shallow	2	6	1
2018	deep	shallow	2	6	1
2018	deep	shallow	2	6	1
2018	deep	shallow	2	6	1
2018	deep	shallow	2	12	1
2018	deep	shallow	2	12	0
2018	deep	shallow	2	12	0
2018	deep	shallow	2	12	0
2018	deep	shallow	2	12	0
2018	deep	shallow	2	12	0
2018	deep	shallow	2	12	0
2018	deep	shallow	2	12	0
2018	deep	shallow	2	12	0
2018	deep	shallow	2	12	0
2018	deep	shallow	2	12	0
2018	deep	shallow	2	12	0
2018	deep	shallow	2	12	0
2018	deep	shallow	2	12	0
2018	deep	shallow	2	12	0
2018	shallow2018	deep	1	3	1
2018	shallow2018	deep	1	3	1
2018	shallow2018	deep	1	3	1
2018	shallow2018	deep	1	3	1
2018	shallow2018	deep	1	3	1
2018	shallow2018	deep	1	3	1
2018	shallow2018	deep	1	3	1
2018	shallow2018	deep	1	3	1
2018	shallow2018	deep	1	3	1
2018	shallow2018	deep	1	3	1
2018	shallow2018	deep	1	3	1
2018	shallow2018	deep	1	3	1
2018	shallow2018	deep	1	3	1
2018	shallow2018	deep	1	3	1
2018	shallow2018	deep	1	3	1
2018	shallow2018	deep	1	3	1
2018	shallow2018	deep	1	3	1
2018	shallow2018	deep	1	3	1
2018	shallow2018	deep	1	3	1
2018	shallow2018	deep	1	3	1
2018	shallow2018	deep	1	3	1
2018	shallow2018	deep	1	3	1
2018	shallow2018	deep	1	3	1
2018	shallow2018	deep	1	3	1
2018	shallow2018	deep	1	3	1
2018	shallow2018	deep	1	3	1
2018	shallow2018	deep	1	3	1
2018	shallow2018	deep	1	3	1
2018	shallow2018	deep	1	3	1
2018	shallow2018	deep	1	3	1
2018	shallow2018	deep	1	3	1
2018	shallow2018	deep	1	3	1
2018	shallow2018	deep	1	3	1
2018	shallow2018	deep	1	3	1
2018	shallow2018	deep	1	3	1
2018	shallow2018	deep	1	3	1
2018	shallow2018	deep	1	3	1
2018	shallow2018	deep	1	3	1
2018	shallow2018	deep	1	3	1
2018	shallow2018	deep	1	3	1
2018	shallow2018	deep	1	3	1
2018	shallow2018	deep	1	3	1
2018	shallow2018	deep	1	3	1
2018	shallow2018	deep	1	3	1
2018	shallow2018	deep	1	3	1
2018	shallow2018	deep	1	3	1
2018	shallow2018	deep	1	3	1
2018	shallow2018	deep	1	3	1
2018	shallow2018	deep	1	3	1
2018	shallow2018	deep	1	3	1
2018	shallow2018	deep	1	3	1
2018	shallow2018	deep	1	3	1
2018	shallow2018	deep	1	3	1
2018	shallow2018	deep	1	3	1
2018	shallow2018	deep	1	3	1
2018	shallow2018	deep	1	3	1
2018	shallow2018	deep	1	3	1
2018	shallow2018	deep	1	3	1
2018	shallow2018	deep	1	3	1
2018	shallow2018	deep	1	3	1
2018	shallow2018	deep	1	3	1
2018	shallow2018	deep	1	3	1
2018	shallow2018	deep	1	3	1
2018	shallow2018	deep	1	3	1
2018	shallow2018	deep	1	3	1
2018	shallow2018	deep	1	3	1
2018	shallow2018	deep	1	3	1
2018	shallow2018	deep	1	3	1
2018	shallow2018	deep	1	3	1
2018	shallow2018	deep	1	3	1
2018	shallow2018	deep	1	3	1
2018	shallow2018	deep	1	3	1
2018	shallow2018	deep	1	3	1
2018	shallow2018	deep	1	3	1
2018	shallow2018	deep	1	3	1
2018	shallow2018	deep	1	3	1
2018	shallow2018	deep	1	3	1
2018	shallow2018	deep	1	3	1
2018	shallow2018	deep	1	3	1
2018	shallow2018	deep	1	3	1
2018	shallow2018	deep	1	3	1
2018	shallow2018	deep	1	3	1
2018	shallow2018	deep	1	3	1
2018	shallow2018	deep	1	3	1
2018	shallow2018	deep	1	3	1
2018	shallow2018	deep	1	6	1
2018	shallow2018	deep	1	6	1
2018	shallow2018	deep	1	6	1
2018	shallow2018	deep	1	6	1
2018	shallow2018	deep	1	6	1
2018	shallow2018	deep	1	6	1
2018	shallow2018	deep	1	6	1
2018	shallow2018	deep	1	6	1
2018	shallow2018	deep	1	6	1
2018	shallow2018	deep	1	6	1
2018	shallow2018	deep	1	6	1
2018	shallow2018	deep	1	6	1
2018	shallow2018	deep	1	6	1
2018	shallow2018	deep	1	6	1
2018	shallow2018	deep	1	6	1
2018	shallow2018	deep	1	6	1
2018	shallow2018	deep	1	6	1
2018	shallow2018	deep	1	6	1
2018	shallow2018	deep	1	6	1
2018	shallow2018	deep	1	6	1
2018	shallow2018	deep	1	6	1
2018	shallow2018	deep	1	6	1
2018	shallow2018	deep	1	6	1
2018	shallow2018	deep	1	6	1
2018	shallow2018	deep	1	6	1
2018	shallow2018	deep	1	6	1
2018	shallow2018	deep	1	6	1
2018	shallow2018	deep	1	6	1
2018	shallow2018	deep	1	6	1
2018	shallow2018	deep	1	6	1
2018	shallow2018	deep	1	6	1
2018	shallow2018	deep	1	6	1
2018	shallow2018	deep	1	6	1
2018	shallow2018	deep	1	6	1
2018	shallow2018	deep	1	6	1
2018	shallow2018	deep	1	6	1
2018	shallow2018	deep	1	6	1
2018	shallow2018	deep	1	6	1
2018	shallow2018	deep	1	6	1
2018	shallow2018	deep	1	6	1
2018	shallow2018	deep	1	6	1
2018	shallow2018	deep	1	6	1
2018	shallow2018	deep	1	6	1
2018	shallow2018	deep	1	6	1
2018	shallow2018	deep	1	6	1
2018	shallow2018	deep	1	6	1
2018	shallow2018	deep	1	6	1
2018	shallow2018	deep	1	6	1
2018	shallow2018	deep	1	6	1
2018	shallow2018	deep	1	6	1
2018	shallow2018	deep	1	6	1
2018	shallow2018	deep	1	6	1
2018	shallow2018	deep	1	6	1
2018	shallow2018	deep	1	6	1
2018	shallow2018	deep	1	6	1
2018	shallow2018	deep	1	6	1
2018	shallow2018	deep	1	6	1
2018	shallow2018	deep	1	6	1
2018	shallow2018	deep	1	6	1
2018	shallow2018	deep	1	6	1
2018	shallow2018	deep	1	6	1
2018	shallow2018	deep	1	6	1
2018	shallow2018	deep	1	6	1
2018	shallow2018	deep	1	6	1
2018	shallow2018	deep	1	6	1
2018	shallow2018	deep	1	6	1
2018	shallow2018	deep	1	6	1
2018	shallow2018	deep	1	6	1
2018	shallow2018	deep	1	9	1
2018	shallow2018	deep	1	9	1
2018	shallow2018	deep	1	9	1
2018	shallow2018	deep	1	9	1
2018	shallow2018	deep	1	9	1
2018	shallow2018	deep	1	9	1
2018	shallow2018	deep	1	9	1
2018	shallow2018	deep	1	9	1
2018	shallow2018	deep	1	9	1
2018	shallow2018	deep	1	9	1
2018	shallow2018	deep	1	9	1
2018	shallow2018	deep	1	9	1
2018	shallow2018	deep	1	9	1
2018	shallow2018	deep	1	9	1
2018	shallow2018	deep	1	9	1
2018	shallow2018	deep	1	9	1
2018	shallow2018	deep	1	9	1
2018	shallow2018	deep	1	9	1
2018	shallow2018	deep	1	9	1
2018	shallow2018	deep	1	9	1
2018	shallow2018	deep	1	9	1
2018	shallow2018	deep	1	9	1
2018	shallow2018	deep	1	9	1
2018	shallow2018	deep	1	9	1
2018	shallow2018	deep	1	9	1
2018	shallow2018	deep	1	9	1
2018	shallow2018	deep	1	9	1
2018	shallow2018	deep	1	9	1
2018	shallow2018	deep	1	9	1
2018	shallow2018	deep	1	9	1
2018	shallow2018	deep	1	9	1
2018	shallow2018	deep	1	9	1
2018	shallow2018	deep	1	9	1
2018	shallow2018	deep	1	9	1
2018	shallow2018	deep	1	9	1
2018	shallow2018	deep	1	9	1
2018	shallow2018	deep	1	9	1
2018	shallow2018	deep	1	9	1
2018	shallow2018	deep	1	9	1
2018	shallow2018	deep	1	9	1
2018	shallow2018	deep	1	9	1
2018	shallow2018	deep	1	9	1
2018	shallow2018	deep	1	12	1
2018	shallow2018	deep	1	12	1
2018	shallow2018	deep	1	12	1
2018	shallow2018	deep	1	12	1
2018	shallow2018	deep	1	12	0
2018	shallow2018	deep	1	12	0
2018	shallow2018	deep	1	12	0
2018	shallow2018	deep	1	12	0
2018	shallow2018	deep	1	12	0
2018	shallow2018	deep	1	12	0
2018	shallow2018	deep	1	12	0
2018	shallow2018	deep	1	12	0
2018	shallow2018	deep	1	12	0
2018	shallow2018	deep	1	12	0
2018	shallow2018	deep	1	12	0
2018	shallow2018	deep	1	12	0
2018	shallow2018	deep	1	12	0
2018	shallow2018	deep	1	12	0
2018	shallow2018	deep	1	12	0
2018	shallow2018	deep	1	12	0
2018	shallow2018	deep	1	12	0
2018	shallow2018	deep	1	12	0
2018	shallow2018	shallow	2	3	1
2018	shallow2018	shallow	2	3	1
2018	shallow2018	shallow	2	3	1
2018	shallow2018	shallow	2	3	1
2018	shallow2018	shallow	2	3	1
2018	shallow2018	shallow	2	3	1
2018	shallow2018	shallow	2	3	1
2018	shallow2018	shallow	2	3	1
2018	shallow2018	shallow	2	3	1
2018	shallow2018	shallow	2	3	1
2018	shallow2018	shallow	2	3	1
2018	shallow2018	shallow	2	3	1
2018	shallow2018	shallow	2	3	1
2018	shallow2018	shallow	2	3	1
2018	shallow2018	shallow	2	3	1
2018	shallow2018	shallow	2	3	1
2018	shallow2018	shallow	2	3	1
2018	shallow2018	shallow	2	3	1
2018	shallow2018	shallow	2	3	1
2018	shallow2018	shallow	2	3	1
2018	shallow2018	shallow	2	3	1
2018	shallow2018	shallow	2	3	1
2018	shallow2018	shallow	2	3	1
2018	shallow2018	shallow	2	3	1
2018	shallow2018	shallow	2	3	1
2018	shallow2018	shallow	2	3	1
2018	shallow2018	shallow	2	3	1
2018	shallow2018	shallow	2	3	1
2018	shallow2018	shallow	2	3	1
2018	shallow2018	shallow	2	3	1
2018	shallow2018	shallow	2	3	1
2018	shallow2018	shallow	2	3	1
2018	shallow2018	shallow	2	3	1
2018	shallow2018	shallow	2	3	1
2018	shallow2018	shallow	2	3	1
2018	shallow2018	shallow	2	3	1
2018	shallow2018	shallow	2	3	1
2018	shallow2018	shallow	2	3	1
2018	shallow2018	shallow	2	3	1
2018	shallow2018	shallow	2	3	1
2018	shallow2018	shallow	2	3	1
2018	shallow2018	shallow	2	3	1
2018	shallow2018	shallow	2	3	1
2018	shallow2018	shallow	2	3	1
2018	shallow2018	shallow	2	3	1
2018	shallow2018	shallow	2	3	1
2018	shallow2018	shallow	2	3	1
2018	shallow2018	shallow	2	3	1
2018	shallow2018	shallow	2	3	1
2018	shallow2018	shallow	2	3	1
2018	shallow2018	shallow	2	3	1
2018	shallow2018	shallow	2	3	1
2018	shallow2018	shallow	2	3	1
2018	shallow2018	shallow	2	3	1
2018	shallow2018	shallow	2	3	1
2018	shallow2018	shallow	2	3	1
2018	shallow2018	shallow	2	3	1
2018	shallow2018	shallow	2	3	1
2018	shallow2018	shallow	2	3	1
2018	shallow2018	shallow	2	3	1
2018	shallow2018	shallow	2	3	1
2018	shallow2018	shallow	2	3	1
2018	shallow2018	shallow	2	3	1
2018	shallow2018	shallow	2	3	1
2018	shallow2018	shallow	2	3	1
2018	shallow2018	shallow	2	3	1
2018	shallow2018	shallow	2	3	1
2018	shallow2018	shallow	2	3	1
2018	shallow2018	shallow	2	3	1
2018	shallow2018	shallow	2	3	1
2018	shallow2018	shallow	2	3	1
2018	shallow2018	shallow	2	3	1
2018	shallow2018	shallow	2	3	1
2018	shallow2018	shallow	2	3	1
2018	shallow2018	shallow	2	3	1
2018	shallow2018	shallow	2	3	1
2018	shallow2018	shallow	2	3	1
2018	shallow2018	shallow	2	3	1
2018	shallow2018	shallow	2	3	1
2018	shallow2018	shallow	2	3	1
2018	shallow2018	shallow	2	3	1
2018	shallow2018	shallow	2	3	1
2018	shallow2018	shallow	2	3	1
2018	shallow2018	shallow	2	3	1
2018	shallow2018	shallow	2	3	1
2018	shallow2018	shallow	2	3	1
2018	shallow2018	shallow	2	3	1
2018	shallow2018	shallow	2	3	1
2018	shallow2018	shallow	2	3	1
2018	shallow2018	shallow	2	3	1
2018	shallow2018	shallow	2	3	1
2018	shallow2018	shallow	2	3	1
2018	shallow2018	shallow	2	3	1
2018	shallow2018	shallow	2	3	1
2018	shallow2018	shallow	2	3	1
2018	shallow2018	shallow	2	3	1
2018	shallow2018	shallow	2	3	1
2018	shallow2018	shallow	2	3	1
2018	shallow2018	shallow	2	3	1
2018	shallow2018	shallow	2	3	1
2018	shallow2018	shallow	2	3	1
2018	shallow2018	shallow	2	3	1
2018	shallow2018	shallow	2	3	1
2018	shallow2018	shallow	2	3	1
2018	shallow2018	shallow	2	3	1
2018	shallow2018	shallow	2	3	1
2018	shallow2018	shallow	2	3	1
2018	shallow2018	shallow	2	3	1
2018	shallow2018	shallow	2	3	1
2018	shallow2018	shallow	2	3	1
2018	shallow2018	shallow	2	3	1
2018	shallow2018	shallow	2	3	1
2018	shallow2018	shallow	2	3	1
2018	shallow2018	shallow	2	3	1
2018	shallow2018	shallow	2	3	1
2018	shallow2018	shallow	2	3	1
2018	shallow2018	shallow	2	3	1
2018	shallow2018	shallow	2	3	1
2018	shallow2018	shallow	2	3	1
2018	shallow2018	shallow	2	3	1
2018	shallow2018	shallow	2	3	1
2018	shallow2018	shallow	2	3	1
2018	shallow2018	shallow	2	3	1
2018	shallow2018	shallow	2	3	1
2018	shallow2018	shallow	2	3	1
2018	shallow2018	shallow	2	3	1
2018	shallow2018	shallow	2	3	1
2018	shallow2018	shallow	2	3	1
2018	shallow2018	shallow	2	3	1
2018	shallow2018	shallow	2	3	1
2018	shallow2018	shallow	2	3	1
2018	shallow2018	shallow	2	3	1
2018	shallow2018	shallow	2	3	1
2018	shallow2018	shallow	2	3	1
2018	shallow2018	shallow	2	3	1
2018	shallow2018	shallow	2	3	1
2018	shallow2018	shallow	2	3	1
2018	shallow2018	shallow	2	3	1
2018	shallow2018	shallow	2	3	1
2018	shallow2018	shallow	2	3	1
2018	shallow2018	shallow	2	3	1
2018	shallow2018	shallow	2	3	1
2018	shallow2018	shallow	2	3	1
2018	shallow2018	shallow	2	3	1
2018	shallow2018	shallow	2	3	1
2018	shallow2018	shallow	2	3	1
2018	shallow2018	shallow	2	3	1
2018	shallow2018	shallow	2	3	1
2018	shallow2018	shallow	2	3	1
2018	shallow2018	shallow	2	3	1
2018	shallow2018	shallow	2	3	1
2018	shallow2018	shallow	2	3	1
2018	shallow2018	shallow	2	3	1
2018	shallow2018	shallow	2	3	1
2018	shallow2018	shallow	2	3	1
2018	shallow2018	shallow	2	3	1
2018	shallow2018	shallow	2	3	1
2018	shallow2018	shallow	2	3	1
2018	shallow2018	shallow	2	3	1
2018	shallow2018	shallow	2	3	1
2018	shallow2018	shallow	2	3	1
2018	shallow2018	shallow	2	3	1
2018	shallow2018	shallow	2	3	1
2018	shallow2018	shallow	2	3	1
2018	shallow2018	shallow	2	3	1
2018	shallow2018	shallow	2	3	1
2018	shallow2018	shallow	2	3	1
2018	shallow2018	shallow	2	3	1
2018	shallow2018	shallow	2	3	1
2018	shallow2018	shallow	2	3	1
2018	shallow2018	shallow	2	3	1
2018	shallow2018	shallow	2	3	1
2018	shallow2018	shallow	2	3	1
2018	shallow2018	shallow	2	3	1
2018	shallow2018	shallow	2	3	1
2018	shallow2018	shallow	2	3	1
2018	shallow2018	shallow	2	3	1
2018	shallow2018	shallow	2	3	1
2018	shallow2018	shallow	2	3	1
2018	shallow2018	shallow	2	3	1
2018	shallow2018	shallow	2	3	1
2018	shallow2018	shallow	2	3	1
2018	shallow2018	shallow	2	3	1
2018	shallow2018	shallow	2	6	1
2018	shallow2018	shallow	2	6	1
2018	shallow2018	shallow	2	6	1
2018	shallow2018	shallow	2	6	1
2018	shallow2018	shallow	2	6	1
2018	shallow2018	shallow	2	12	1
2018	shallow2018	shallow	2	12	1
2018	shallow2018	shallow	2	12	1
2018	shallow2018	shallow	2	12	1
2018	shallow2018	shallow	2	12	1
2018	shallow2018	shallow	2	12	1
2018	shallow2018	shallow	2	12	0
2018	shallow2018	shallow	2	12	0
2018	shallow2018	shallow	2	12	0
2018	shallow2018	shallow	2	12	0
2018	shallow2018	shallow	2	12	0
2018	shallow2018	shallow	2	12	0
2018	shallow2018	shallow	2	12	0
2018	shallow2018	shallow	2	12	0
2018	shallow2018	shallow	2	12	0
2018	shallow2018	shallow	2	12	0
2018	shallow2018	shallow	2	12	0
2018	shallow2018	shallow	2	12	0
2018	shallow2018	shallow	2	12	0
2018	shallow2018	shallow	2	12	0
2018	shallow2018	shallow	2	12	0
2018	shallow2018	shallow	2	12	0
2018	shallow2018	shallow	2	12	0
2018	shallow2018	shallow	2	12	0
2018	shallow2018	shallow	2	12	0
2018	shallow2018	shallow	2	12	0
2018	shallow2018	shallow	2	12	0
2018	shallow2018	shallow	2	12	0
2018	shallow2018	shallow	2	12	0
2018	shallow2018	shallow	2	12	0
2019	shallow2019	deep	1	3	1
2019	shallow2019	deep	1	3	1
2019	shallow2019	deep	1	3	1
2019	shallow2019	deep	1	3	1
2019	shallow2019	deep	1	3	1
2019	shallow2019	deep	1	3	1
2019	shallow2019	deep	1	3	1
2019	shallow2019	deep	1	3	1
2019	shallow2019	deep	1	3	1
2019	shallow2019	deep	1	3	1
2019	shallow2019	deep	1	3	1
2019	shallow2019	deep	1	3	1
2019	shallow2019	deep	1	3	1
2019	shallow2019	deep	1	3	1
2019	shallow2019	deep	1	3	1
2019	shallow2019	deep	1	3	1
2019	shallow2019	deep	1	3	1
2019	shallow2019	deep	1	3	1
2019	shallow2019	deep	1	3	1
2019	shallow2019	deep	1	3	1
2019	shallow2019	deep	1	3	1
2019	shallow2019	deep	1	3	1
2019	shallow2019	deep	1	3	1
2019	shallow2019	deep	1	3	1
2019	shallow2019	deep	1	3	1
2019	shallow2019	deep	1	3	1
2019	shallow2019	deep	1	3	1
2019	shallow2019	deep	1	3	1
2019	shallow2019	deep	1	3	1
2019	shallow2019	deep	1	3	1
2019	shallow2019	deep	1	3	1
2019	shallow2019	deep	1	3	1
2019	shallow2019	deep	1	3	1
2019	shallow2019	deep	1	3	1
2019	shallow2019	deep	1	3	1
2019	shallow2019	deep	1	3	1
2019	shallow2019	deep	1	3	1
2019	shallow2019	deep	1	3	1
2019	shallow2019	deep	1	3	1
2019	shallow2019	deep	1	3	1
2019	shallow2019	deep	1	3	1
2019	shallow2019	deep	1	3	1
2019	shallow2019	deep	1	3	1
2019	shallow2019	deep	1	3	1
2019	shallow2019	deep	1	3	1
2019	shallow2019	deep	1	3	1
2019	shallow2019	deep	1	3	1
2019	shallow2019	deep	1	3	1
2019	shallow2019	deep	1	3	1
2019	shallow2019	deep	1	3	1
2019	shallow2019	deep	1	3	1
2019	shallow2019	deep	1	3	1
2019	shallow2019	deep	1	3	1
2019	shallow2019	deep	1	3	1
2019	shallow2019	deep	1	3	1
2019	shallow2019	deep	1	3	1
2019	shallow2019	deep	1	3	1
2019	shallow2019	deep	1	3	1
2019	shallow2019	deep	1	3	1
2019	shallow2019	deep	1	3	1
2019	shallow2019	deep	1	3	1
2019	shallow2019	deep	1	3	1
2019	shallow2019	deep	1	3	1
2019	shallow2019	deep	1	3	1
2019	shallow2019	deep	1	3	1
2019	shallow2019	deep	1	3	1
2019	shallow2019	deep	1	3	1
2019	shallow2019	deep	1	3	1
2019	shallow2019	deep	1	3	1
2019	shallow2019	deep	1	3	1
2019	shallow2019	deep	1	3	1
2019	shallow2019	deep	1	3	1
2019	shallow2019	deep	1	3	1
2019	shallow2019	deep	1	3	1
2019	shallow2019	deep	1	3	1
2019	shallow2019	deep	1	3	1
2019	shallow2019	deep	1	3	1
2019	shallow2019	deep	1	3	1
2019	shallow2019	deep	1	3	1
2019	shallow2019	deep	1	3	1
2019	shallow2019	deep	1	3	1
2019	shallow2019	deep	1	3	1
2019	shallow2019	deep	1	3	1
2019	shallow2019	deep	1	3	1
2019	shallow2019	deep	1	3	1
2019	shallow2019	deep	1	3	1
2019	shallow2019	deep	1	3	1
2019	shallow2019	deep	1	3	1
2019	shallow2019	deep	1	3	1
2019	shallow2019	deep	1	3	1
2019	shallow2019	deep	1	3	1
2019	shallow2019	deep	1	3	1
2019	shallow2019	deep	1	3	1
2019	shallow2019	deep	1	3	1
2019	shallow2019	deep	1	3	1
2019	shallow2019	deep	1	3	1
2019	shallow2019	deep	1	3	1
2019	shallow2019	deep	1	3	1
2019	shallow2019	deep	1	3	1
2019	shallow2019	deep	1	3	1
2019	shallow2019	deep	1	3	1
2019	shallow2019	deep	1	3	1
2019	shallow2019	deep	1	3	1
2019	shallow2019	deep	1	3	1
2019	shallow2019	deep	1	3	1
2019	shallow2019	deep	1	3	1
2019	shallow2019	deep	1	3	1
2019	shallow2019	deep	1	3	1
2019	shallow2019	deep	1	3	1
2019	shallow2019	deep	1	3	1
2019	shallow2019	deep	1	3	1
2019	shallow2019	deep	1	3	1
2019	shallow2019	deep	1	3	1
2019	shallow2019	deep	1	3	1
2019	shallow2019	deep	1	3	1
2019	shallow2019	deep	1	3	1
2019	shallow2019	deep	1	3	1
2019	shallow2019	deep	1	3	1
2019	shallow2019	deep	1	3	1
2019	shallow2019	deep	1	3	1
2019	shallow2019	deep	1	3	1
2019	shallow2019	deep	1	3	1
2019	shallow2019	deep	1	3	1
2019	shallow2019	deep	1	3	1
2019	shallow2019	deep	1	3	1
2019	shallow2019	deep	1	3	1
2019	shallow2019	deep	1	3	1
2019	shallow2019	deep	1	3	1
2019	shallow2019	deep	1	3	1
2019	shallow2019	deep	1	3	1
2019	shallow2019	deep	1	6	1
2019	shallow2019	deep	1	6	1
2019	shallow2019	deep	1	6	1
2019	shallow2019	deep	1	6	1
2019	shallow2019	deep	1	6	1
2019	shallow2019	deep	1	6	1
2019	shallow2019	deep	1	6	1
2019	shallow2019	deep	1	6	1
2019	shallow2019	deep	1	6	1
2019	shallow2019	deep	1	6	1
2019	shallow2019	deep	1	6	1
2019	shallow2019	deep	1	6	1
2019	shallow2019	deep	1	6	1
2019	shallow2019	deep	1	6	1
2019	shallow2019	deep	1	6	1
2019	shallow2019	deep	1	6	1
2019	shallow2019	deep	1	6	1
2019	shallow2019	deep	1	6	1
2019	shallow2019	deep	1	9	1
2019	shallow2019	deep	1	9	1
2019	shallow2019	deep	1	9	1
2019	shallow2019	deep	1	9	1
2019	shallow2019	deep	1	9	1
2019	shallow2019	deep	1	9	1
2019	shallow2019	deep	1	12	1
2019	shallow2019	deep	1	12	1
2019	shallow2019	deep	1	12	0
2019	shallow2019	deep	1	12	0
2019	shallow2019	deep	1	12	0
2019	shallow2019	deep	1	12	0
2019	shallow2019	deep	1	12	0
2019	shallow2019	deep	1	12	0
2019	shallow2019	deep	1	12	0
2019	shallow2019	deep	1	12	0
2019	shallow2019	deep	1	12	0
2019	shallow2019	deep	1	12	0
2019	shallow2019	deep	1	12	0
2019	shallow2019	deep	1	12	0
2019	shallow2019	deep	1	12	0
2019	shallow2019	deep	1	12	0
2019	shallow2019	deep	1	12	0
2019	shallow2019	deep	1	12	0
2019	shallow2019	deep	1	12	0
2019	shallow2019	deep	1	12	0
2019	shallow2019	deep	1	12	0
2019	shallow2019	deep	1	12	0
2019	shallow2019	deep	1	12	0
2019	shallow2019	deep	1	12	0
2019	shallow2019	shallow	2	3	1
2019	shallow2019	shallow	2	3	1
2019	shallow2019	shallow	2	3	1
2019	shallow2019	shallow	2	3	1
2019	shallow2019	shallow	2	3	1
2019	shallow2019	shallow	2	3	1
2019	shallow2019	shallow	2	3	1
2019	shallow2019	shallow	2	3	1
2019	shallow2019	shallow	2	3	1
2019	shallow2019	shallow	2	3	1
2019	shallow2019	shallow	2	3	1
2019	shallow2019	shallow	2	3	1
2019	shallow2019	shallow	2	3	1
2019	shallow2019	shallow	2	3	1
2019	shallow2019	shallow	2	3	1
2019	shallow2019	shallow	2	3	1
2019	shallow2019	shallow	2	3	1
2019	shallow2019	shallow	2	3	1
2019	shallow2019	shallow	2	3	1
2019	shallow2019	shallow	2	3	1
2019	shallow2019	shallow	2	3	1
2019	shallow2019	shallow	2	3	1
2019	shallow2019	shallow	2	3	1
2019	shallow2019	shallow	2	3	1
2019	shallow2019	shallow	2	3	1
2019	shallow2019	shallow	2	6	1
2019	shallow2019	shallow	2	6	1
2019	shallow2019	shallow	2	6	1
2019	shallow2019	shallow	2	6	1
2019	shallow2019	shallow	2	6	1
2019	shallow2019	shallow	2	6	1
2019	shallow2019	shallow	2	6	1
2019	shallow2019	shallow	2	6	1
2019	shallow2019	shallow	2	6	1
2019	shallow2019	shallow	2	6	1
2019	shallow2019	shallow	2	6	1
2019	shallow2019	shallow	2	6	1
2019	shallow2019	shallow	2	6	1
2019	shallow2019	shallow	2	6	1
2019	shallow2019	shallow	2	6	1
2019	shallow2019	shallow	2	6	1
2019	shallow2019	shallow	2	6	1
2019	shallow2019	shallow	2	6	1
2019	shallow2019	shallow	2	6	1
2019	shallow2019	shallow	2	6	1
2019	shallow2019	shallow	2	6	1
2019	shallow2019	shallow	2	6	1
2019	shallow2019	shallow	2	6	1
2019	shallow2019	shallow	2	6	1
2019	shallow2019	shallow	2	6	1
2019	shallow2019	shallow	2	6	1
2019	shallow2019	shallow	2	6	1
2019	shallow2019	shallow	2	6	1
2019	shallow2019	shallow	2	6	1
2019	shallow2019	shallow	2	6	1
2019	shallow2019	shallow	2	6	1
2019	shallow2019	shallow	2	6	1
2019	shallow2019	shallow	2	6	1
2019	shallow2019	shallow	2	6	1
2019	shallow2019	shallow	2	6	1
2019	shallow2019	shallow	2	6	1
2019	shallow2019	shallow	2	6	1
2019	shallow2019	shallow	2	6	1
2019	shallow2019	shallow	2	6	1
2019	shallow2019	shallow	2	6	1
2019	shallow2019	shallow	2	6	1
2019	shallow2019	shallow	2	6	1
2019	shallow2019	shallow	2	6	1
2019	shallow2019	shallow	2	6	1
2019	shallow2019	shallow	2	6	1
2019	shallow2019	shallow	2	6	1
2019	shallow2019	shallow	2	6	1
2019	shallow2019	shallow	2	6	1
2019	shallow2019	shallow	2	6	1
2019	shallow2019	shallow	2	6	1
2019	shallow2019	shallow	2	6	1
2019	shallow2019	shallow	2	6	1
2019	shallow2019	shallow	2	6	1
2019	shallow2019	shallow	2	6	1
2019	shallow2019	shallow	2	6	1
2019	shallow2019	shallow	2	6	1
2019	shallow2019	shallow	2	6	1
2019	shallow2019	shallow	2	6	1
2019	shallow2019	shallow	2	6	1
2019	shallow2019	shallow	2	9	1
2019	shallow2019	shallow	2	9	1
2019	shallow2019	shallow	2	9	1
2019	shallow2019	shallow	2	9	1
2019	shallow2019	shallow	2	9	1
2019	shallow2019	shallow	2	9	1
2019	shallow2019	shallow	2	9	1
2019	shallow2019	shallow	2	9	1
2019	shallow2019	shallow	2	9	1
2019	shallow2019	shallow	2	9	1
2019	shallow2019	shallow	2	9	1
2019	shallow2019	shallow	2	9	1
2019	shallow2019	shallow	2	9	1
2019	shallow2019	shallow	2	9	1
2019	shallow2019	shallow	2	9	1
2019	shallow2019	shallow	2	9	1
2019	shallow2019	shallow	2	9	1
2019	shallow2019	shallow	2	9	1
2019	shallow2019	shallow	2	9	1
2019	shallow2019	shallow	2	9	1
2019	shallow2019	shallow	2	9	1
2019	shallow2019	shallow	2	9	1
2019	shallow2019	shallow	2	9	1
2019	shallow2019	shallow	2	9	1
2019	shallow2019	shallow	2	9	1
2019	shallow2019	shallow	2	9	1
2019	shallow2019	shallow	2	9	1
2019	shallow2019	shallow	2	9	1
2019	shallow2019	shallow	2	9	1
2019	shallow2019	shallow	2	9	1
2019	shallow2019	shallow	2	9	1
2019	shallow2019	shallow	2	9	1
2019	shallow2019	shallow	2	9	1
2019	shallow2019	shallow	2	9	1
2019	shallow2019	shallow	2	9	1
2019	shallow2019	shallow	2	9	1
2019	shallow2019	shallow	2	9	1
2019	shallow2019	shallow	2	9	1
2019	shallow2019	shallow	2	9	1
2019	shallow2019	shallow	2	9	1
2019	shallow2019	shallow	2	9	1
2019	shallow2019	shallow	2	9	1
2019	shallow2019	shallow	2	9	1
2019	shallow2019	shallow	2	9	1
2019	shallow2019	shallow	2	12	1
2019	shallow2019	shallow	2	12	1
2019	shallow2019	shallow	2	12	1
2019	shallow2019	shallow	2	12	1
2019	shallow2019	shallow	2	12	1
2019	shallow2019	shallow	2	12	1
2019	shallow2019	shallow	2	12	1
2019	shallow2019	shallow	2	12	1
2019	shallow2019	shallow	2	12	1
2019	shallow2019	shallow	2	12	1
2019	shallow2019	shallow	2	12	1
2019	shallow2019	shallow	2	12	0
2019	shallow2019	shallow	2	12	0
2019	shallow2019	shallow	2	12	0
2019	shallow2019	shallow	2	12	0
2019	shallow2019	shallow	2	12	0
2019	shallow2019	shallow	2	12	0
2019	shallow2019	shallow	2	12	0
2019	shallow2019	shallow	2	12	0
2019	shallow2019	shallow	2	12	0
2019	shallow2019	shallow	2	12	0
2019	shallow2019	shallow	2	12	0
2019	shallow2019	shallow	2	12	0
2019	shallow2019	shallow	2	12	0
2019	shallow2019	shallow	2	12	0
2019	shallow2019	shallow	2	12	0
2019	shallow2019	shallow	2	12	0
2019	shallow2019	shallow	2	12	0
2019	shallow2019	shallow	2	12	0
2019	shallow2019	shallow	2	12	0
2019	shallow2019	shallow	2	12	0
2019	shallow2019	shallow	2	12	0
2019	shallow2019	shallow	2	12	0
2019	shallow2019	shallow	2	12	0
2019	shallow2019	shallow	2	12	0
2019	shallow2019	shallow	2	12	0
2019	shallow2019	shallow	2	12	0
2019	shallow2019	shallow	2	12	0
2019	shallow2019	shallow	2	12	0
2019	shallow2019	shallow	2	12	0
2019	shallow2019	shallow	2	12	0
2019	shallow2019	shallow	2	12	0
2019	shallow2019	shallow	2	12	0
2019	shallow2019	shallow	2	12	0
2019	shallow2019	shallow	2	12	0
2019	shallow2019	shallow	2	12	0
2019	shallow2019	shallow	2	12	0
2019	shallow2019	shallow	2	12	0
2019	shallow2019	shallow	2	12	0
2019	shallow2019	shallow	2	12	0
2019	shallow2019	shallow	2	12	0
2019	shallow2019	shallow	2	12	0
2019	shallow2019	shallow	2	12	0
2019	shallow2019	shallow	2	12	0
2019	shallow2019	shallow	2	12	0
2019	shallow2019	shallow	2	12	0
2019	shallow2019	shallow	2	12	0
2019	shallow2019	shallow	2	12	0
2019	shallow2019	shallow	2	12	0
2019	shallow2019	shallow	2	12	0
2019	shallow2019	shallow	2	12	0
2019	shallow2019	shallow	2	12	0
2019	shallow2019	shallow	2	12	0
2019	shallow2019	shallow	2	12	0
2019	shallow2019	shallow	2	12	0
2019	shallow2019	shallow	2	12	0
2019	shallow2019	shallow	2	12	0
2019	shallow2019	shallow	2	12	0
2019	shallow2019	shallow	2	12	0
2019	shallow2019	shallow	2	12	0

## Sheet: Stylophora growth
depth	year	planulae_origin	translocated_depth	surface_area
45m	2018	shallow2018	mesophotic	3.02
45m	2018	shallow2018	mesophotic	3.72
45m	2018	shallow2018	mesophotic	1.73
45m	2018	shallow2018	mesophotic	3.02
45m	2018	shallow2018	mesophotic	2.31
45m	2018	shallow2018	mesophotic	3.44
45m	2018	shallow2018	mesophotic	3.03
45m	2018	shallow2018	mesophotic	4.09
45m	2018	shallow2018	mesophotic	0.65
45m	2018	shallow2018	mesophotic	3.25
45m	2018	shallow2018	mesophotic	2.29
45m	2018	shallow2018	mesophotic	1.58
45m	2018	deep	mesophotic	1.65
45m	2018	deep	mesophotic	3.23
45m	2018	deep	mesophotic	1.88
45m	2018	deep	mesophotic	1.02
45m	2018	deep	mesophotic	1.79
45m	2018	deep	mesophotic	1.51
45m	2018	deep	mesophotic	2.1
45m	2018	deep	mesophotic	1.61
45m	2018	deep	mesophotic	1.25
45m	2018	deep	mesophotic	2.37
45m	2018	deep	mesophotic	1.21
45m	2018	deep	mesophotic	2.4
45m	2018	deep	mesophotic	4.78
45m	2018	deep	mesophotic	2.38
45m	2018	deep	mesophotic	2.1
45m	2018	deep	mesophotic	1.93
45m	2018	deep	mesophotic	1.02
45m	2018	deep	mesophotic	1.63
45m	2018	deep	mesophotic	1.28
45m	2018	deep	mesophotic	1.83
45m	2018	deep	mesophotic	1.83
45m	2018	deep	mesophotic	3.32
45m	2018	deep	mesophotic	1.87
45m	2018	deep	mesophotic	2.69
45m	2018	deep	mesophotic	2.5
45m	2018	deep	mesophotic	1.54
45m	2018	deep	mesophotic	2.49
45m	2018	deep	mesophotic	1.94
45m	2018	deep	mesophotic	2.83
45m	2018	deep	mesophotic	3.72
5m	2018	shallow2018	shallow	3.19
5m	2018	shallow2018	shallow	2.71
5m	2018	shallow2018	shallow	3.11
5m	2018	shallow2018	shallow	3.62
5m	2018	shallow2018	shallow	4.21
5m	2018	shallow2018	shallow	6.76
5m	2018	shallow2018	shallow	9.97
5m	2018	shallow2018	shallow	5.83
5m	2018	shallow2018	shallow	4.79
5m	2018	shallow2018	shallow	2.16
5m	2018	shallow2018	shallow	9.87
5m	2018	shallow2018	shallow	4.93
5m	2018	shallow2018	shallow	1.54
5m	2018	shallow2018	shallow	1.43
5m	2018	shallow2018	shallow	3.41
5m	2018	shallow2018	shallow	5.71
5m	2018	shallow2018	shallow	4.61
5m	2018	shallow2018	shallow	3.68
5m	2018	shallow2018	shallow	5.21
5m	2018	deep	shallow	2.86
5m	2018	deep	shallow	1.6
5m	2018	deep	shallow	4.7
5m	2018	deep	shallow	3.98
5m	2018	deep	shallow	2.61
5m	2018	deep	shallow	7.93
5m	2018	deep	shallow	4
5m	2018	deep	shallow	3.1
5m	2018	deep	shallow	3.29
5m	2018	deep	shallow	2.67
5m	2018	deep	shallow	3.62
5m	2018	deep	shallow	2.22
5m	2018	deep	shallow	3.79
5m	2018	deep	shallow	5.86
45m	2019	shallow2019	mesophotic	1.77
45m	2019	shallow2019	mesophotic	0.78
45m	2019	shallow2019	mesophotic	2.72
45m	2019	shallow2019	mesophotic	1.68
45m	2019	shallow2019	mesophotic	5.28
45m	2019	shallow2019	mesophotic	2.04
45m	2019	shallow2019	mesophotic	1.01
45m	2019	shallow2019	mesophotic	2.67
45m	2019	shallow2019	mesophotic	2.85
45m	2019	shallow2019	mesophotic	3.83
45m	2019	shallow2019	mesophotic	1.73
45m	2019	shallow2019	mesophotic	2.25
45m	2019	shallow2019	mesophotic	1.95
45m	2019	shallow2019	mesophotic	1.39
45m	2019	shallow2019	mesophotic	2.39
5m	2019	shallow2019	shallow	5.31
5m	2019	shallow2019	shallow	2.38
5m	2019	shallow2019	shallow	3.04
5m	2019	shallow2019	shallow	3.99
5m	2019	shallow2019	shallow	2.63
5m	2019	shallow2019	shallow	4.84
5m	2019	shallow2019	shallow	5.13
5m	2019	shallow2019	shallow	4.41
5m	2019	shallow2019	shallow	4.97
5m	2019	shallow2019	shallow	2.79
5m	2019	shallow2019	shallow	1.47
5m	2019	shallow2019	shallow	4.68
5m	2019	shallow2019	shallow	2.28
5m	2019	shallow2019	shallow	4.38
5m	2019	shallow2019	shallow	3.29
5m	2019	shallow2019	shallow	2.49
5m	2019	shallow2019	shallow	2.21
5m	2019	shallow2019	shallow	4.4
5m	2019	shallow2019	shallow	4.4
5m	2019	shallow2019	shallow	3.66
5m	2019	shallow2019	shallow	3.89
5m	2019	shallow2019	shallow	3.87
5m	2019	shallow2019	shallow	5.06
5m	2019	shallow2019	shallow	4.49
5m	2019	shallow2019	shallow	4.17
5m	2019	shallow2019	shallow	2.07
5m	2019	shallow2019	shallow	7.5
5m	2019	shallow2019	shallow	2.99
5m	2019	shallow2019	shallow	2.48
5m	2019	shallow2019	shallow	3.89
5m	2019	shallow2019	shallow	5.25
5m	2019	shallow2019	shallow	3.77
5m	2019	shallow2019	shallow	4.6
5m	2019	shallow2019	shallow	1.86
5m	2019	shallow2019	shallow	10.65
5m	2019	shallow2019	shallow	3.08
5m	2019	shallow2019	shallow	2.88
5m	2019	shallow2019	shallow	4.37
5m	2019	shallow2019	shallow	4.13
5m	2019	shallow2019	shallow	3.3
5m	2019	shallow2019	shallow	3.29
5m	2019	shallow2019	shallow	6.34
